# Supplementary material for: ILPC: simple chemometric tool supporting the design of ionic liquids
Source: J Cheminform. 2016 Aug 19;8:40. doi: 10.1186/s13321-016-0152-4 (PMC4991077; doi:10.1186/s13321-016-0152-4)
Supplement: Supplementary file 1 — 10.1186/s13321-016-0152-4A tool developed within this work, allowing for predefining the physicochemical properties of ionic liquids. Data concerning IL’s properties and names of the descriptors used is also included in this file. [file 13321_2016_152_MOESM1_ESM.xlsx]

## Sheet: Title
ILPC – simple chemometric tool supporting the design of ionic liquids
Supplementary Material
Maciej Barycki1, Anita Sosnowska1, Magdalena Piotrowska1, Piotr Urbaszek1, Anna Rybinska1, Monika Grzonkowska1, and Tomasz Puzyn1
1 Laboratory of Environmental Chemometrics, Institute for Environmental and Human Health Protection, Faculty of Chemistry, University of Gdańsk, Wita Stwosza 63, 80-308 Gdańsk Poland
*Corresponding author: Prof. Tomasz Puzyn,
Laboratory of Environmental Chemometrics, Faculty of Chemistry, University of Gdańsk,
ul. Wita Stwosza 63, 80-308 Gdańsk, Poland.
Tel.: +48 58 523 52 48; E-mail address: t.puzyn@qsar.eu.org

## Sheet: ILPC Predictor
Symbols of descriptors		↓ Paste your descriptors here ↓
		IL1	IL2	IL3	IL4	IL5	IL6	IL7	IL8	IL9	IL10													INFO BOARD: Molecular descriptors for Ionic Liquids can be also found at our database website: http://www.db.qsar.eu.org Link for free DRAGON on-line version: http://www.vcclab.org/lab/edragon/ This material is based on research sponsored by the Polish National Science Center (project CRAB, grant no. UMO-2012/05/E/NZ7/01148)									LEV1	LEV2	M	SD	X1	X2	Desc.st	X1	X2	Desc.st	X1	X2	Desc.st	X1	X2	Desc.st	X1
CATIONS' CONSTITUTIONAL DESCRIPTORS	MWC	163.25	163.25	177.28	119.19	177.28	175.31	119.19	150.27	189.34	142.3																						0.1529	-0.1431	221.772	118.166	-0.0757238	0.0708703	-0.49525	-0.0757238	0.0708703	-0.49525	-0.0575698	0.0538799	-0.376519	-0.132735	0.124227	-0.868115	-0.0575698
	AMWC	5.442	5.442	5.372	5.182	5.372	5.009	5.182	5.566	4.983	4.743																						-0.1304	-0.0166	5.28734	0.681982	-0.0295727	-0.00376462	0.226784	-0.0295727	-0.00376462	0.226784	-0.0161881	-0.00206076	0.124142	0.0201412	0.00256399	-0.154457	-0.0161881
	SeC	29.08	29.08	31.963	21.985	31.963	33.52	21.985	26.229	36.403	28.996																						0.1686	-0.1306	41.839	24.5985	-0.0874515	0.0677412	-0.518692	-0.0874515	0.0677412	-0.518692	-0.0676911	0.0524345	-0.40149	-0.136081	0.10541	-0.807125	-0.0676911
	SpC	18.131	18.131	19.892	14.154	19.892	21.199	14.154	16.716	22.961	17.239																						0.1679	-0.1306	25.7654	15.14	-0.0846648	0.065856	-0.504257	-0.0846648	0.065856	-0.504257	-0.0651356	0.0506653	-0.387943	-0.128769	0.100162	-0.766939	-0.0651356
	SiC	34.293	34.293	37.708	26.253	37.708	39.914	26.253	30.612	43.329	34.443																						0.1705	-0.1284	49.3313	29.3048	-0.0874955	0.065891	-0.51317	-0.0874955	0.065891	-0.51317	-0.0676264	0.0509281	-0.396636	-0.134274	0.101119	-0.787528	-0.0676264
	MeC	0.967	0.967	0.9	0.969	0.969	0.9	0.969	0.969	0.969	0.969																						-0.1467	-0.0471	0.970715	0.0125047	0.0435841	0.0139932	-0.297097	0.0435841	0.0139932	-0.297097	0.829598	0.266353	-5.65506	0.020121	0.00646011	-0.137157	0.020121
	MpC	0.604	0.604	0.603	0.615	0.603	0.606	0.615	0.619	0.604	0.575																						-0.0568	-0.0027	0.597808	0.0237448	-0.0148115	-0.00070407	0.260767	-0.0148115	-0.00070407	0.260767	-0.0124194	-0.000590361	0.218652	-0.0411247	-0.00195487	0.724026	-0.0124194
	MiC	1.143	1.143	1.143	1.141	1.143	1.14	1.141	1.134	1.14	1.148																						-0.0026	0.0469	1.14191	0.00800603	-0.000354965	0.00640302	0.136525	-0.000354965	0.00640302	0.136525	-0.000354965	0.00640302	0.136525	0.000294545	-0.00531314	-0.113287	-0.000354965
	nATC	30	30	33	23	33	35	23	27	38	30																						0.1702	-0.1287	43.2326	25.736	-0.0875108	0.066173	-0.514165	-0.0875108	0.066173	-0.514165	-0.0676709	0.0511707	-0.397597	-0.133804	0.101178	-0.786157	-0.0676709
	nSKC	10	10	11	7	11	11	7	11	12	10																						0.1449	-0.148	15.314	8.18965	-0.0940201	0.0960315	-0.648862	-0.0940201	0.0960315	-0.648862	-0.076327	0.07796	-0.526756	-0.147099	0.150246	-1.01518	-0.076327
	nBTC	29	29	32	22	32	34	22	27	37	30																						0.1681	-0.1309	42.7616	25.534	-0.0905981	0.070549	-0.538954	-0.0905981	0.070549	-0.538954	-0.070848	0.0551695	-0.421463	-0.136682	0.106435	-0.813098	-0.070848
	nBOC	9	9	10	6	10	10	6	11	11	10																						0.1351	-0.1525	14.843	8.14085	-0.0969668	0.109456	-0.717741	-0.0969668	0.109456	-0.717741	-0.0803715	0.0907228	-0.594904	-0.146753	0.165654	-1.08625	-0.0803715
	nBMC	0	0	0	0	0	0	0	2	0	0																						-0.111	-0.0787	0.959302	1.76502	0.0603294	0.0427741	-0.543508	0.0603294	0.0427741	-0.543508	0.0603294	0.0427741	-0.543508	0.0603294	0.0427741	-0.543508	0.0603294
	SCBOC	9	9	10	6	10	10	6	13	11	10																						0.1131	-0.1593	15.6977	8.32817	-0.0909572	0.128112	-0.80422	-0.0909572	0.128112	-0.80422	-0.0773768	0.108984	-0.684145	-0.131698	0.185496	-1.16444	-0.0773768
	RBNC	5	5	6	3	6	6	3	3	7	3																						0.1722	-0.1234	8.88953	8.43513	-0.0794034	0.0569011	-0.461111	-0.0794034	0.0569011	-0.461111	-0.0589887	0.0422718	-0.342559	-0.120233	0.0861597	-0.698215	-0.0589887
	RBFC	0.172	0.172	0.188	0.136	0.188	0.176	0.136	0.111	0.189	0.1																						0.155	-0.0915	0.175552	0.0671543	-0.00819918	0.00484016	-0.052898	-0.00819918	0.00484016	-0.052898	0.0287307	-0.0169604	0.185359	-0.0912914	0.0538914	-0.588977	0.0287307
	nDBC	0	0	0	0	0	0	0	2	0	0																						-0.1219	-0.0337	0.75	0.974079	0.0938579	0.0259476	-0.769958	0.0938579	0.0259476	-0.769958	0.0938579	0.0259476	-0.769958	0.0938579	0.0259476	-0.769958	0.0938579
	nTBC	0	0	0	0	0	0	0	0	0	0																						0	0	0	0	0	0	0	0	0	0	0	0	0	0	0	0	0
	nABC	0	0	0	0	0	0	0	0	0	0																						-0.0699	-0.0961	0.209302	1.10413	0.0132505	0.0182171	-0.189564	0.0132505	0.0182171	-0.189564	0.0132505	0.0182171	-0.189564	0.0132505	0.0182171	-0.189564	0.0132505
	nHC	20	20	22	16	22	24	16	16	26	20																						0.1786	-0.1175	27.9186	17.8779	-0.0791068	0.0520439	-0.442927	-0.0791068	0.0520439	-0.442927	-0.0591268	0.0388992	-0.331057	-0.119067	0.0783334	-0.666667	-0.0591268
	nCC	8	8	9	6	9	10	6	10	11	9																						0.1567	-0.1387	13.7558	8.27938	-0.108938	0.096424	-0.695198	-0.108938	0.096424	-0.695198	-0.090011	0.0796715	-0.574416	-0.146791	0.129929	-0.936762	-0.090011
	nNC	0	0	0	0	0	0	0	1	0	1																						-0.1204	0.0204	0.895349	0.749722	0.143787	-0.0243625	-1.19424	0.143787	-0.0243625	-1.19424	0.143787	-0.0243625	-1.19424	0.143787	-0.0243625	-1.19424	0.143787
	nOC	1	1	1	0	1	0	0	0	0	0																						-0.0826	-0.0867	0.319767	0.940986	-0.059711	-0.0626748	0.722893	-0.059711	-0.0626748	0.722893	-0.059711	-0.0626748	0.722893	0.0280693	0.0294625	-0.339822	-0.059711
	nPC	1	1	1	1	1	1	1	0	1	0																						0.1463	-0.0319	0.267442	0.443917	0.241426	-0.0526418	1.65021	0.241426	-0.0526418	1.65021	0.241426	-0.0526418	1.65021	0.241426	-0.0526418	1.65021	0.241426
	nSC	0	0	0	0	0	0	0	0	0	0																						-0.0285	0.0627	0.0755814	0.265099	0.00812553	-0.0178762	-0.285106	0.00812553	-0.0178762	-0.285106	0.00812553	-0.0178762	-0.285106	0.00812553	-0.0178762	-0.285106	0.00812553
	nFC	0	0	0	0	0	0	0	0	0	0																						0	0	0	0	0	0	0	0	0	0	0	0	0	0	0	0	0
	nCLC	0	0	0	0	0	0	0	0	0	0																						0	0	0	0	0	0	0	0	0	0	0	0	0	0	0	0	0
	nBRC	0	0	0	0	0	0	0	0	0	0																						0	0	0	0	0	0	0	0	0	0	0	0	0	0	0	0	0
	nIC	0	0	0	0	0	0	0	0	0	0																						0	0	0	0	0	0	0	0	0	0	0	0	0	0	0	0	0
	nBC	0	0	0	0	0	0	0	0	0	0																						0	0	0	0	0	0	0	0	0	0	0	0	0	0	0	0	0
	nHMC	1	1	1	1	1	1	1	0	1	0																						0.1206	0.0052	0.343023	0.476105	0.166416	0.00717547	1.3799	0.166416	0.00717547	1.3799	0.166416	0.00717547	1.3799	0.166416	0.00717547	1.3799	0.166416
	nHetC	2	2	2	1	2	1	1	1	1	1																						-0.1128	-0.065	1.55814	0.980567	-0.0508296	-0.0292901	0.450617	-0.0508296	-0.0292901	0.450617	-0.0508296	-0.0292901	0.450617	0.0642058	0.036998	-0.569201	-0.0508296
	nXC	0	0	0	0	0	0	0	0	0	0																						0	0	0	0	0	0	0	0	0	0	0	0	0	0	0	0	0
	H%C	66.7	66.7	66.7	69.6	66.7	68.6	69.6	59.3	68.4	66.7																						0.1277	0.0465	63.5645	5.78154	0.0692548	0.0252181	0.542324	0.0692548	0.0252181	0.542324	0.0692548	0.0252181	0.542324	0.133309	0.0485423	1.04392	0.0692548
	C%C	26.7	26.7	27.3	26.1	27.3	28.6	26.1	37	28.9	30																						-0.0478	-0.0721	31.6349	4.20755	0.0560629	0.0845635	-1.17286	0.0560629	0.0845635	-1.17286	0.0492466	0.074282	-1.03026	0.0628793	0.0948451	-1.31547	0.0492466
	N%C	0	0	0	0	0	0	0	3.7	0	3.3																						-0.1266	0.0393	2.96395	2.88604	0.130018	-0.040361	-1.027	0.130018	-0.040361	-1.027	0.130018	-0.040361	-1.027	0.130018	-0.040361	-1.027	0.130018
	O%C	3.3	3.3	3	0	3	0	0	0	0	0																						-0.0848	-0.0773	0.959884	2.592	-0.0765595	-0.0697883	0.902824	-0.0765595	-0.0697883	0.902824	-0.0667447	-0.0608415	0.787083	0.0314037	0.0286262	-0.370326	-0.0667447
	X%C	0	0	0	0	0	0	0	0	0	0																						0	0	0	0	0	0	0	0	0	0	0	0	0	0	0	0	0
	nCsp3C	8	8	9	6	9	10	6	5	11	9																						0.1818	-0.1112	11.657	9.10265	-0.0730379	0.0446744	-0.401749	-0.0730379	0.0446744	-0.401749	-0.0530657	0.0324582	-0.29189	-0.112982	0.0691069	-0.621465	-0.0530657
	nCsp2C	0	0	0	0	0	0	0	5	0	0																						-0.1262	-0.0515	2.06977	2.8172	0.0927178	0.0378365	-0.734689	0.0927178	0.0378365	-0.734689	0.0927178	0.0378365	-0.734689	0.0927178	0.0378365	-0.734689	0.0927178
	nCspC	0	0	0	0	0	0	0	0	0	0																						-0.0132	0.0532	0.0290698	0.168493	0.00227737	-0.00917851	-0.172528	0.00227737	-0.00917851	-0.172528	0.00227737	-0.00917851	-0.172528	0.00227737	-0.00917851	-0.172528	0.00227737
ANIONS' CONSTITUTIONAL DESCRIPTORS	MWA	58.09	149.08	280.17	149.08	149.08	126.9	79.9	86.81	149.08	126.9																						0.0451	0.2071	154.572	84.1385	-0.0517165	-0.237483	-1.14671	-0.00294391	-0.0135185	-0.0652751	0.0673231	0.309149	1.49275	-0.00294391	-0.0135185	-0.0652751	-0.00294391
	AMWA	19.363	18.635	18.678	18.635	18.635	126.9	79.9	17.362	18.635	126.9																						-0.1178	-0.1046	23.0918	23.5102	0.0186836	0.01659	-0.158604	0.0223313	0.0198289	-0.189569	0.0221158	0.0196376	-0.18774	0.0223313	0.0198289	-0.189569	0.0223313
	SeA	3.236	10.422	19.349	10.422	10.422	1.011	1.171	6.647	10.422	1.011																						0.152	0.1495	12.6283	7.71693	-0.184999	-0.181956	-1.2171	-0.0434565	-0.0427418	-0.285898	0.132378	0.130201	0.870909	-0.0434565	-0.0427418	-0.285898	-0.0434565
	SpA	3.273	4.966	9.648	4.966	4.966	3.04	1.733	2.994	4.966	3.04																						0.1649	0.1132	6.96098	4.04302	-0.150419	-0.103259	-0.912185	-0.081368	-0.0558572	-0.493438	0.109594	0.0752334	0.664606	-0.081368	-0.0558572	-0.493438	-0.081368
	SiA	3.211	10.19	19.252	10.19	10.19	0.928	1.049	6.926	10.19	0.928																						0.1617	0.128	13.1818	8.45191	-0.190758	-0.151002	-1.17971	-0.0572378	-0.0453088	-0.353975	0.116134	0.0919307	0.718209	-0.0572378	-0.0453088	-0.353975	-0.0572378
	MeA	1.079	1.303	1.29	1.303	1.303	1.011	1.171	1.329	1.303	1.011																						-0.1151	0.1247	1.19376	0.123089	0.107308	-0.116258	-0.932298	-0.102154	0.110674	0.887521	-0.0899974	0.0975037	0.781906	-0.102154	0.110674	0.887521	-0.102154
	MpA	1.091	0.621	0.643	0.621	0.621	3.04	1.733	0.599	0.621	3.04																						-0.0942	-0.1348	0.815826	0.473753	-0.0547151	-0.0782972	0.58084	0.0387387	0.055435	-0.411239	0.0343643	0.0491752	-0.364801	0.0387387	0.055435	-0.411239	0.0387387
	MiA	1.07	1.274	1.283	1.274	1.274	0.928	1.049	1.385	1.274	0.928																						-0.017	0.1503	1.20795	0.107661	0.0217825	-0.192583	-1.28132	-0.0104299	0.0922127	0.613524	-0.011851	0.104777	0.69712	-0.0104299	0.0922127	0.613524	-0.0104299
	nATA	3	8	15	8	8	1	1	5	8	1																						0.1694	0.1103	10.814	7.15249	-0.185066	-0.1205	-1.09248	-0.0666458	-0.0433945	-0.393423	0.0991425	0.0645538	0.585257	-0.0666458	-0.0433945	-0.393423	-0.0666458
	nSKA	3	8	15	8	8	1	1	5	8	1																						0.0905	0.2104	8.27907	4.89456	-0.0976095	-0.226929	-1.07856	-0.00515997	-0.0119962	-0.0570163	0.124269	0.288909	1.37314	-0.00515997	-0.0119962	-0.0570163	-0.00515997
	nBTA	2	7	14	7	7	0	0	4	7	0																						0.1698	0.1089	9.85465	7.21328	-0.184898	-0.118583	-1.08892	-0.0671983	-0.0430971	-0.395749	0.0975812	0.062583	0.574683	-0.0671983	-0.0430971	-0.395749	-0.0671983
	nBOA	2	7	14	7	7	0	0	4	7	0																						0.0928	0.2087	7.31977	4.92007	-0.100339	-0.225654	-1.08124	-0.0060313	-0.0135639	-0.0649925	0.125999	0.283363	1.35775	-0.0060313	-0.0135639	-0.0649925	-0.0060313
	nBMA	1	0	4	0	0	0	0	0	0	0																						0.0808	0.1619	2.01163	1.88558	-0.0433498	-0.0868605	-0.536507	-0.0862013	-0.172723	-1.06685	0.0852047	0.170726	1.05451	-0.0862013	-0.172723	-1.06685	-0.0862013
	SCBOA	4	7	18	7	7	0	0	4	7	0																						0.0913	0.2093	9.36628	6.34391	-0.0772302	-0.177046	-0.845895	-0.0340549	-0.0780689	-0.373	0.124254	0.284846	1.36095	-0.0340549	-0.0780689	-0.373	-0.0340549
	RBNA	0	0	2	0	0	0	0	0	0	0																						0.1514	0.1022	1.40116	1.4045	-0.15104	-0.101957	-0.997621	-0.15104	-0.101957	-0.997621	0.0645523	0.0435749	0.426369	-0.15104	-0.101957	-0.997621	-0.15104
	RBFA	0	0	0.143	0	0	0	0	0	0	0																						0.1151	0.1435	0.0984302	0.0875309	-0.129432	-0.161369	-1.12452	-0.129432	-0.161369	-1.12452	0.0586076	0.0730686	0.509189	-0.129432	-0.161369	-1.12452	-0.129432
	nDBA	0	0	4	0	0	0	0	0	0	0																						0.0686	0.1864	1.81977	1.76286	-0.0708145	-0.192417	-1.03228	-0.0708145	-0.192417	-1.03228	0.0848416	0.230532	1.23676	-0.0708145	-0.192417	-1.03228	-0.0708145
	nTBA	1	0	0	0	0	0	0	0	0	0																						-0.0266	-0.0291	0.0872093	0.356164	-0.0681714	-0.0745785	2.56284	0.0065132	0.00712534	-0.244857	0.0065132	0.00712534	-0.244857	0.0065132	0.00712534	-0.244857	0.0065132
	nABA	0	0	0	0	0	0	0	0	0	0																						0.052	-0.0164	0.104651	0.787758	-0.00690803	0.00217869	-0.132847	-0.00690803	0.00217869	-0.132847	-0.00690803	0.00217869	-0.132847	-0.00690803	0.00217869	-0.132847	-0.00690803
	nHA	0	0	0	0	0	0	0	0	0	0																						0.1631	-0.0511	2.53488	4.71081	-0.0877639	0.0274969	-0.538099	-0.0877639	0.0274969	-0.538099	-0.0877639	0.0274969	-0.538099	-0.0877639	0.0274969	-0.538099	-0.0877639
	nCA	1	1	2	1	1	0	0	0	1	0																						0.1788	0.0057	1.9593	2.24613	-0.0763638	-0.00243442	-0.42709	-0.0763638	-0.00243442	-0.42709	0.00323968	0.000103278	0.018119	-0.0763638	-0.00243442	-0.42709	-0.0763638
	nNA	1	0	1	0	0	0	0	0	0	0																						0.085	0.0919	0.686047	0.626167	0.0426181	0.0460777	0.50139	-0.0931285	-0.100688	-1.09563	0.0426181	0.0460777	0.50139	-0.0931285	-0.100688	-1.09563	-0.0931285
	nOA	0	3	4	3	3	0	0	0	3	0																						0.0723	0.1934	2.27326	1.75412	-0.0936973	-0.250637	-1.29595	0.0299544	0.0801269	0.414307	0.0711716	0.190382	0.984393	0.0299544	0.0801269	0.414307	0.0299544
	nPA	0	0	0	0	0	0	0	0	0	0																						-0.029	0.0119	0.0465116	0.211205	0.00638638	-0.00262062	-0.22022	0.00638638	-0.00262062	-0.22022	0.00638638	-0.00262062	-0.22022	0.00638638	-0.00262062	-0.22022	0.00638638
	nSA	1	1	2	1	1	0	0	0	1	0																						-0.0093	0.2112	0.80814	0.913411	-0.00195345	0.0443622	0.210048	-0.00195345	0.0443622	0.210048	-0.0121351	0.275583	1.30485	-0.00195345	0.0443622	0.210048	-0.00195345
	nFA	0	3	6	3	3	0	0	4	3	0																						-0.033	0.1878	2.26163	2.66801	0.0279735	-0.159195	-0.847683	-0.00913275	0.0519736	0.27675	-0.046239	0.263142	1.40118	-0.00913275	0.0519736	0.27675	-0.00913275
	nCLA	0	0	0	0	0	0	0	0	0	0																						-0.0102	-0.0889	0.0872093	0.387614	0.0022949	0.0200016	-0.22499	0.0022949	0.0200016	-0.22499	0.0022949	0.0200016	-0.22499	0.0022949	0.0200016	-0.22499	0.0022949
	nBRA	0	0	0	0	0	0	1	0	0	0																						-0.0793	-0.0991	0.0639535	0.245384	0.0206676	0.025828	-0.260626	0.0206676	0.025828	-0.260626	0.0206676	0.025828	-0.260626	0.0206676	0.025828	-0.260626	0.0206676
	nIA	0	0	0	0	0	1	0	0	0	1																						-0.039	-0.0568	0.0232558	0.151155	0.00600031	0.00873892	-0.153854	0.00600031	0.00873892	-0.153854	0.00600031	0.00873892	-0.153854	0.00600031	0.00873892	-0.153854	0.00600031
	nBA	0	0	0	0	0	0	0	1	0	0																						-0.0337	-0.0229	0.0639535	0.245384	0.00878309	0.00596833	-0.260626	0.00878309	0.00596833	-0.260626	0.00878309	0.00596833	-0.260626	0.00878309	0.00596833	-0.260626	0.00878309
	nHMA	1	1	2	1	1	1	1	0	1	1																						-0.0487	0.1432	1.03488	0.871212	0.00194997	-0.00573379	-0.0400405	0.00194997	-0.00573379	-0.0400405	-0.0539492	0.158635	1.10779	0.00194997	-0.00573379	-0.0400405	0.00194997
	nHetA	2	7	13	7	7	1	1	5	7	1																						0.0092	0.2263	6.31977	4.49263	-0.00884602	-0.217593	-0.961524	0.00139298	0.0342643	0.151411	0.0136798	0.336493	1.48693	0.00139298	0.0342643	0.151411	0.00139298
	nXA	0	3	6	3	3	1	1	4	3	1																						-0.0459	0.1695	2.43605	2.55729	0.0437238	-0.161464	-0.952588	-0.0101222	0.0373794	0.220528	-0.0639682	0.236223	1.39364	-0.0101222	0.0373794	0.220528	-0.0101222
	H%A	0	0	0	0	0	0	0	0	0	0																						0.1611	-0.0662	14.189	22.6975	-0.100709	0.0413838	-0.625133	-0.100709	0.0413838	-0.625133	-0.100709	0.0413838	-0.625133	-0.100709	0.0413838	-0.625133	-0.100709
	C%A	33.3	12.5	13.3	12.5	12.5	0	0	0	12.5	0																						0.1357	-0.0056	13.6767	12.6169	0.211056	-0.00870975	1.55531	-0.0126564	0.000522296	-0.0932672	-0.00405203	0.000167217	-0.0298602	-0.0126564	0.000522296	-0.0932672	-0.0126564
	N%A	33.3	0	6.7	0	0	0	0	0	0	0																						-0.0046	0.0222	7.18314	11.0691	-0.0108534	0.0523794	2.35943	0.0029851	-0.0144064	-0.648935	0.000200778	-0.000968974	-0.0436475	0.0029851	-0.0144064	-0.648935	0.0029851
	O%A	0	37.5	26.7	37.5	37.5	0	0	0	37.5	0																						0.0138	0.1498	18.7843	17.4123	-0.0148874	-0.161604	-1.0788	0.014833	0.161014	1.07486	0.00627354	0.0680998	0.454605	0.014833	0.161014	1.07486	0.014833
	X%A	0	37.5	40	37.5	37.5	100	100	80	37.5	100																						-0.1354	-0.0656	36.85	36.8797	0.135291	0.0655471	-0.999193	-0.0023864	-0.00115619	0.0176249	-0.0115649	-0.00560308	0.0854127	-0.0023864	-0.00115619	0.0176249	-0.0023864
	nCsp3A	0	1	2	1	1	0	0	0	1	0																						0.1627	0.0366	1.53488	1.88684	-0.132351	-0.0297729	-0.813466	-0.0461223	-0.0103754	-0.283481	0.0401064	0.00902208	0.246505	-0.0461223	-0.0103754	-0.283481	-0.0461223
	nCsp2A	0	0	0	0	0	0	0	0	0	0																						0.1048	-0.0461	0.337209	0.992492	-0.0356069	0.0156629	-0.33976	-0.0356069	0.0156629	-0.33976	-0.0356069	0.0156629	-0.33976	-0.0356069	0.0156629	-0.33976	-0.0356069
	nCspA	1	0	0	0	0	0	0	0	0	0																						-0.0266	-0.0291	0.0872093	0.356164	-0.0681714	-0.0745785	2.56284	0.0065132	0.00712534	-0.244857	0.0065132	0.00712534	-0.244857	0.0065132	0.00712534	-0.244857	0.0065132
																																					PC1	PC2		PC1	PC2		PC1	PC2		PC1	PC2		PC1
																																					-1.97896	-2.30181		-1.48248	0.682925		1.88704	5.08859		-1.77443	1.52098		-1.20618
[truncated: 19 more columns]

## Sheet: ILPC GUIDE
ILPC Predictor - User guide
In order to use ILPC, a several steps of data preparation has to be taken. This simple instruction explains how to use this tool.
1) Choosing the Ionic Liquid(s).
Any Ionic liquid can be tested with ILPC predictor. There is no limitation in choosing IL. The only needed information is the molecular formula of both ions constituting IL. Therefore, one can select an IL basing on the known repository of ILs or select cation and anion separately, in order to create new ILs.
2) Calculating molecular descriptors.
Molecular descriptors are in fact a mathematical way of describing molecular structure. Each descriptor describes one property of interest. In this tool we use the simplest of them - 0D descriptors. There are at least 3 ways for obtaining molecular descriptors for chosen ILs. * - First one is to look for them in our database - ILTox (www.db.qsar.eu.org). If the structure of any ion constituing IL…
3) ILPC based predictions.
After obtaining molecular descriptors for IL, one can already use ILPC. Descriptors for both cation and anion has to be pasted to the suitable columns of the second worksheet in this file - called "ILPC Predictor". Basically, up to 10 ILs can be compared at once, but the worksheet can also be modified to cover a wider set of ILs, so in fact ILPC offers no limitation in this matter.
EXAMPLE:
Following ionic liquids' descriptors distributed in columns
Symbols of descriptors
4) Results
As a result, ILPC returns a scatter plot, that can be analysed according to the description in our publication, to which this Supplementary Material is attached. Grey dots represents ILs, presented in our study, whereas colored ones, ILs defined by user, according to color key of each column. An example of ILPC based prediction is represented below.

## Sheet: General info
	Table containing the names of all tested ILs, values of tested properties, group affiliations and PC values
No.	Cation's name	Anion's name	Cluster	log Viscosity [cPa]	log KOW	Solubility in water [g/L]	Enthalpy of fusion [kJ/mol]	PC1 value	PC2 value
1	1-ethyl-3-methylimidazolium	acetate	B	-0.858864				-3.4928	-0.5461
2	1-ethyl-3-methylimidazolium	methanesulfonate	B		0.3			-3.951	0.0709
3	2,3-dimethyl-1-propylimidazolium	bis(trifluoromethylsulfonyl)imide	C		-0.920819			-1.4588	5.5176
4	1-n-hexyl-3-methylimidazolium	chloride	A	1.25768				-4.9331	-3.4966
5	1-decyl-3-methylimidazolium	chloride	A		-0.29		30.932	-3.6466	-4.3932
6	1-butyl-3-methylimidazolium	hexafluorophosphate	B	-0.585027	-1.66	18.4743		-4.7341	0.6865
7	1-butyl-3-methyl-3H-imidazolium	tetrafluoroborate	B	-0.968188	-2.52			-4.9239	-0.7148
8	1-butyl-3-methylimidazolium	triﬂuoromethanesulfonate	B	-1.04721				-3.6299	1.0683
9	1-ethyl-3-methylimidazolium	bis(trifluoromethylsulfonyl)imide	C	-1.48865	-1.04576		20.4	-2.2634	5.9663
10	1-butyl-3-methylimidazolium	bis(trifluoromethylsulfonyl)imide	C	-1.29499	-0.2	7.54956		-1.346	5.4485
11	2,3-dimethyl-1-ethylimidazolium	bis(trifluoromethylsulfonyl)imide	C		-1.1549			-1.4588	5.5176
12	3-methyl-1-octylimidazolium	bis(trifluoromethylsulfonyl)imide	C	-1.04383	0.799341			0.0816	4.5203
13	1-butyl-3-methyl-3H-imidazolium	nitrate	B		-2.42			-4.1913	-0.4244
14	1-butyl-2,3-dimethylimidazolium	hexafluorophosphate	B			16.1055		-4.4421	0.5091
15	1-hexyl-3-methylimidazolium	tetraﬂuoroborate	B	-0.74739				-4.1763	-1.1928
16	1-octyl-3-methylimidazolium	tetraﬂuoroborate	B	2.52673				-3.4963	-1.6431
17	1-hexyl-3-methylimidazolium	hexafluorophosphate	B	-0.322393		75		-3.9865	0.2085
18	1-n-octyl-3-methylimidazolium	hexafluorophosphate	B	-0.160522		20		-3.3065	-0.2417
19	1-butyl-3-methylimidazolium	thiocyanate	B	-1.28651	0.3			-4.1264	-1.9162
20	1-hxyl-3-methylimidazolium	bis(trifluoromethylsulfonyl)imide	C	-1.15927	0.15			-0.5985	4.9705
21	1-dodecyl-3-methylimidazolium	chloride	A		-0.14		0.604	-3.061	-4.831
22	1-n-octyl-3-methylimidazolium	chloride	A	1.32015	-0.27		0.233	-4.2531	-3.9468
23	1-butyl-3-methylimidazolium	iodide	A	-0.39794				-6.3421	-4.388
24	1-butyl-3-methyl-1H-imidazolium	chloride	A		-0.31		14.057	-5.6807	-3.0186
25	1-butyl-3-methyl-1H-imidazolium	bromide	A	0.176091	-2.48			-6.1534	-3.6515
26	1-propyl-3-methylimidazolium	tetraﬂuoroborate	B	1.86947				-5.3527	-0.4635
27	1-hexyloxymethyl-3-methyl-imidazolium	bis(trifluoromethylsulfonyl)imide	C		-0.41		16	-0.5622	4.3113
28	1-hexyloxymethyl-3-methyl-imidazolium	tetrafluoroborate	B		-0.2		12.8	-4.1401	-1.8521
29	1,3-dihexyloxymethyl-imidazolium	tetrafluoroborate	A		-0.36			-2.4762	-3.485
30	1-butyl-2,3-dimethylimidazolium	bis(trifluoromethylsulfonyl)imide	C			6.0683		-1.054	5.2711
31	2,3-dimethyl-1-hexylimidazolium	bis(trifluoromethylsulfonyl)imide	C		0.130334			-0.3327	4.7961
32	1-benzyl-3-methyl-3H-imidazolium	chloride	A	0.571126				-7.2809	-4.6307
33	1-methyl-3-propylimidazolium	bis(trifluoromethylsulfonyl)imide	C	-1.35952				-1.7748	5.6999
34	(2-hydroxyethyl)ammonium	formate	B	2.02119				-2.1162	-1.3165
35	di-n-propylammonium	thiocyanate	B	1.93399				-2.7912	-1.2341
36	ethylammonium	nitrate	B	1.50651				-4.2448	1.6581
37	methyltributylammonium	bis(trifluoromethylsulfonyl)imide	C			0.7		1.7043	4.538
38	N-hexyl-N,N,N-triethylammonium	triethyl-n-hexylboride	D	2.41162				8.048	2.1004
39	N-octylammonium	bis(trifluoromethylsulfonyl)imide	C	2.33646				0.5474	5.6116
40	N-pentylammonium	bis(trifluoromethylsulfonyl)imide	C	2.23553				-0.3138	6.4157
41	n-propylammonium	nitrate	B	1.82347				-3.8301	1.2117
42	sec- butylammonium	thiocyanate	B	2.29226				-3.5743	-0.5352
43	tetra-n-butylammonium	2-(Cyclohexylamino)ethanesulfonate	D	4.43742				6.4506	1.3973
44	tetra-n-butylammonium	2-[Bis(2-hydroxyethyl)amino]ethanesulfonate	D	3.86623				6.2426	2.0178
45	tetra-n-butylammonium	2-Hydroxy-4-morpholinopropanesulfonate	D	3.67201				6.1755	1.9324
46	tetra-n-heptylammonium	bis(trifluoromethylsulfonyl)imide	D	2.6561				5.505	1.2828
47	tetra-n-heptylammonium	chloride	F	2.7767				1.1704	-7.1843
48	tetra-n-hexylammonium	benzoate	D	2.95182				6.5707	-2.8051
49	tetra-n-hexylammonium	bis(trifluoromethylsulfonyl)imide	D	2.63849				4.5066	2.1334
50	tetra-n-pentylammonium	bis(trifluoromethylsulfonyl)imide	D	2.63347				3.5073	2.9908
51	tri-n-butylammonium	nitrate	B	2.80414				-1.324	-1.154
52	N,N,N-tributyl-1-butanaminium	2-oxopropanoate	D	2.34242				2.1745	-1.4857
53	N,N,N-tributyl-1-butanaminium	(2S)-2-hydroxypropanoate	D	2.61183				2.3622	-1.6229
54	N,N,N-tributyl-1-butanaminium	(2S)-2-hydroxybutanedioate	D	4.60206				3.5201	0.3127
55	2-hydroxy-N,N,N-trimethylethanaminum	acetate	B		0.3			-2.2986	-0.4804
56	ethyl-(2-hydroxyethyl)-dimethylammonium	bromide	A		-0.81		25.56	-4.8266	-3.822
57	(2-hydroxyethyl)-dimethyl-propylammonium	bromide	A		-0.62		4.12	-5.4286	-4.587
58	butyl-(2-hydroxyethyl)-dimethylammonium	bromide	A		-0.37		13.21	-4.8266	-3.822
59	hexyl-(2-hydroxyethyl)-dimethylammonium	bromide	A		-0.19		3.78	-4.2316	-4.2919
60	tributylmethylammonium	serinate	D	4.0092				2.1831	-0.2527
61	tributylmethylammonium	taurinate	D	3.82439				1.6738	-0.1657
62	tributylmethylammonium	lysinate	D	3.4138				4.8631	1.1627
63	tributylmethylammonium	threonate	D	3.92262				2.9423	0.638
64	N,N-dimethyl-N-octadecyl-1-octadecanaminium	chloride	F		5			3.6518	-9.2754
65	2-hydroxy-N,N,N-trimethylethanaminum	chloride	A		-3.77			-5.4039	-2.4351
66	N-octylphosphonium	bis(trifluoromethylsulfonyl)imide	C	2.11059				1.3403	5.387
67	N-pentylphosphonium	bis(trifluoromethylsulfonyl)imide	C	1.94448				0.4953	6.1404
68	tetradecylphosphonium	tetrachloroferrate	F	3.13001				5.5937	-8.485
69	tributylphosphonium	diethylphosphate	D	2.4863				3.9591	1.0087
70	tributyloctylphosphonium	chloride	F	3.66928				-0.0378	-5.6439
71	tributylmethylphoshponium	methylsulfate	D	2.7063				1.244	-0.7496
72	tributylophosphine	bis(trifluoromethylsulfonyl)imide	C	1.87506				2.3146	4.5238
73	triethyl(2-ethoxymethyl)phosphonium	bis(fluorosulfonyl)imide	C	1.5682				-0.1602	2.7948
74	triethyl(2-ethoxymethyl)phosphonium	bis(trifluoromethylsulfonyl)imide	C	1.64345				1.0775	4.8286
75	triethyl(methoxy-methyl)phosphonium	bis(fluorosulfonyl)imide	C	1.4624				-0.4599	3.0217
76	triethyl(methoxy-methyl)phosphonium	bis(trifluoromethylsulfonyl)imide	C	1.54407				0.7778	5.0555
77	triethylbutylphosphonium	bis(fluorosulfonyl)imide	C	1.79239				0.4533	2.9953
78	triethylpentylphosphonium	bis(fluorosulfonyl)imide	C	1.8451				0.7293	2.7662
79	triethylpentylphosphonium	bis(trifluoromethylsulfonyl)imide	C	1.94448				1.967	4.8
80	triethylphosphine	bis(trifluoromethylsulfonyl)imide	C	1.60206				0.6619	5.9502
81	triethylphosphine	bis(trifluoromethylsulfonyl)imide	C	1.79934				0.6619	5.9502
82	trioctylphosphine	bis(trifluoromethylsulfonyl)imide	D	2.20412				5.3406	1.9396
83	tetrabutylphosphonium	serinate	D	3.00924				3.7541	-1.103
84	tetrabutylphosphonium	taurinate	D	3.00817				3.2448	-1.016
85	tetrabutylphosphonium	lysinate	D	2.8811				6.4341	0.3125
86	tetrabutylphosphonium	threonate	D	2.86864				4.5133	-0.2123
87	tetrabutylphosphonium	prolinate	D	3.10466				4.4719	-1.1791
88	tetrabutylphosphonium	valinate	D	2.62325				4.8911	-0.9857
89	tetrabutylphosphonium	cysteinate	D	3.46923				3.6845	-0.9033
90	tetrabutylphosphonium	leucinate	D	2.59106				5.6974	-0.4893
91	tetrapentylphosphonium	leucinate	D	3.14613				6.719	-1.3539
92	tetrahexylphosphonium	leucinate	D	2.74036				7.7123	-2.2052
93	tetraoctylphosphonium	leucinate	E	2.90309				9.7055	-3.8817
94	tetradecylphosphonium	leucinate	E	3.8109				11.6844	-5.5448
95	trioctylhexylphosphinium	leucinate	E	3.21219				9.2125	-3.4642
96	trioctylnonylphosphinium	leucinate	E	3.21219				9.9573	-4.0897
97	trioctyldecylphosphinium	leucinate	E	3.14613				10.2031	-4.2983
98	trioctyldodecylphosphinium	leucinate	E	3.08991				10.698	-4.715
99	trioctyloctadecylphosphinium	leucinate	E	2.95424				12.1769	-5.9602
100	tetrabutylphosphonium	L-phenylalanine	D	2.96848				7.3492	0.2899
101	tetrabutylphosphonium	alaninate	D	2.53148				3.3926	-1.7994
102	tetrabutylphosphonium	isoleucinate	D	2.78533				5.6974	-0.4893
103	tetrabutylphosphonium	glycinate	D	2.62325				2.7118	-2.0395
104	tetraoctylphosphonium	L-phenylalanine	E	2.78533				11.3573	-3.1024
105	tetraoctylphosphonium	prolinate	E	2.82607				8.48	-4.5715
106	tetraoctylphosphonium	serinate	E	3.06446				7.7622	-4.4953
107	tetraoctylphosphonium	valinate	E	3.17026				8.8992	-4.378
108	tetraoctylphosphonium	alaninate	E	3.20952				7.4007	-5.1917
109	tetraoctylphosphonium	isoleucinate	E	3.29003				9.7055	-3.8817
110	tetraoctylphosphonium	glycinate	E	3.26245				6.7199	-5.4318
111	tetraoctylphosphonium	lysinate	E	3.44248				10.4422	-3.0799
112	1-(2-ethoxy-2-oxoethyl)pyridinium	bromide	A			49.2		-7.6145	-5.0595
113	3-(butoxycarbonyl)-1-methylpyridinium	iodide	A			64.2		-6.9512	-6.065
114	1-butyl-3-methylpyridinium	tetrafluoroborate	B	2.24797				-4.6003	-1.1687
115	1-butylpyridinium	bromide	A		-2.7	43.2		-6.1248	-3.9599
116	1-butyl-3-cyanopyridinium	bis(trifluoromethylsulfonyl)imide	C	2.99286				-2.1625	5.1267
117	1-butyl-3-methylpyridinium	bis(trifluoromethylsulfonyl)imide	C	1.79934				-1.0224	4.9946
118	1-butyl-nicotinic acid butyl ester	bis(trifluoromethylsulfonyl)imide	C	2.72509				-0.7825	3.227
119	1-ethyl-3-methylpyridinium	ethylsulfate	B	2.17609				-2.1519	0.7469
120	1-ethyl-nicotinicacid	ethylsulfate	B	3.50147				-3.7912	-0.4224
121	1-ethylpyridinium	ethylsulfate	B	2.13672				-2.5223	0.8894
122	1-hexyl-2-ethyl-3,5-dimethylpyridinium	bis(trifluoromethylsulfonyl)imide	C	2.38917				0.4821	4.0042
123	1-hexyl-2-propyl-3,5-diethylpyridinium	bis(trifluoromethylsulfonyl)imide	C	2.31387				1.3705	3.363
124	1-hexyl-3,5-dimethylpyridinium	bis(trifluoromethylsulfonyl)imide	C	2.01703				-0.0717	4.3918
125	1-hexyl-3-cyanopyridinium	bis(trifluoromethylsulfonyl)imide	C	3.04763				-1.2851	4.7243
126	1-hexyl-3-methyl-4-(dimethylamino)pyridinium	bis(trifluoromethylsulfonyl)imide	C	2.04922				-0.0462	4.0913
127	1-hexyl-3-methylpyridinium	bis(trifluoromethylsulfonyl)imide	C	1.92942				-0.5985	4.9705
128	1-hexyl-4-(dimethylamino)pyridinium	bis(trifluoromethylsulfonyl)imide	C	2.04532				-0.2969	4.2603
129	1-hexyl-4-cyanopyridinium	bis(trifluoromethylsulfonyl)imide	C	2.8477			18.83	-1.2851	4.7243
130	1-hexylpyridinium	bis(trifluoromethylsulfonyl)imide	C	1.90309				-0.5564	4.7098
131	1-octyl-3-cyanopyridinium	bis(trifluoromethylsulfonyl)imide	C	3.18384			13.71	-0.543	4.3116
132	1-octyl-3-methylpyridinium	bis(trifluoromethylsulfonyl)imide	C	2.04922				0.3313	4.1264
133	1-octyl-3,5-dimethylpyridinium	iodide	A				25.45	-4.4382	-5.8796
134	1-octyl-2-methyl-5-ethylpyridinium	iodide	A				30.87	-4.1288	-6.088
135	1-butyl-3,5-dimethylpyridinium	trifluoromethanesulfonate	B				28.5	-3.0357	0.4501
136	1-butyl-2,3-dimethylpyridinium	trifluoromethanesulfonate	B				16.88	-3.0357	0.4501
137	1-butyl-2,3,5-trimethylpyridinium	trifluoromethanesulfonate	B				20.97	-2.7822	0.2853
138	1-octyl-3,5-dimethylpyridinium	trifluoromethanesulfonate	B				24.81	-1.7259	-0.4233
139	1-butyl-3,5-dimethylpyridinium	dicyanamide	B				3.85	-2.7465	-1.8466
140	1-butyl-3,5-dimethylpyridinium	thiocyanate	B				16.04	-3.5322	-2.5345
141	1-octyl-3,5-dimethylpyridinium	thiocyanate	A				6.39	-2.2224	-3.4078
142	1-octyl-2,3,5-trimethylpyridinium	thiocyanate	A				14.66	-1.9842	-3.5716
143	1-octyl-3,5-dimethylpyridinium	tetrafluoroborate	B				28.07	-3.02	-2.2064
144	1-octyl-4-methylpyridinium	tetrafluoroborate	B	2.66276				-3.2466	-2.037
145	1-octyl-3-methylpyridinium	tetrafluoroborate	B	2.52114				-3.2466	-2.037
146	1-octylpyridinium	bis(trifluoromethylsulfonyl)imide	C	1.88705				0.0961	4.2877
147	1-octyl-4-methylpyridinium	bis(trifluoromethylsulfonyl)imide	C	2.02119				0.3313	4.1264
148	2-methylpyridinium	bis(trifluoromethylsulfonyl)imide	C	2.08636				-2.8351	5.817
149	1-[2-[1-(1,3-benzodioxol-5-yl)-2-butoxy-2-oxoethoxy]-2-oxoethyl]pyridinium	bromide	A			13		-7.6334	-9.3774
150	1-[2-[1-(1,3-benzodioxol-5-yl)-2-methoxy-2-oxoethoxy]-2-oxoethyl]pyridinium	bromide	A			410		-8.9843	-8.9506
151	1-[1-(3,4-dimethoxyphenyl)-2-methoxy-2-oxoethyl]pyridinium	chloride	A			1410		-7.5045	-7.2187
152	1-[1-(1,3-benzodioxol-5-yl)-2-butoxy-2-oxoethyl]pyridinium	bromide	A			155		-7.4448	-8.2184
153	1-[1-(1,3-benzodioxol-5-yl)-2-methoxy-2-oxoethyl]pyridinium	bromide	A			1300		-8.8471	-7.7749
154	butylmethylpyrrolidinium	bis(trifluoromethylsulfonyl)imide	C	1.69897		6		0.2199	5.5343
155	N-hexyl-N-methylpyrrolidinium	dicyanamide	B	1.65321				-1.1719	-1.6317
156	N-propyl-N-methylpyrrolidinium	dicyanamide	B	1.65321				-1.4618	-1.388
157	1-butyl-1-methylpyrrolidinium	thiocyanate	B				2.056	-2.5605	-1.8304
158	1-butyl-1-methylpyrrolidinium	bis(trifluoromethylsulfonyl)imide	C	1.86076				0.2199	5.5343
159	N-butyl-N-methylpyrrolidinium	dicyanamide	B	1.69897				-1.7749	-1.1426
160	ethyldimethyl-sulfonium	hexafluorophosphate	B			33.3		-4.0639	1.9829
161	1-butyldimethyl-sulfonium	hexafluorophosphate	B			17.6		-3.3555	1.4355
162	1-hexyldimethyl-sulfonium	hexafluorophosphate	B			22.7		-2.7399	0.9507
163	trimethylsulfonium	bis(fluorosulfonyl)imide	C				2025	-2.3532	5.0334
164	ethyldimethylsulfonium	bis(fluorosulfonyl)imide	C				3137.4	-1.9135	4.7111
165	diethylmethylsulfonium	bis(fluorosulfonyl)imide	C	1.38021			15107.4	-1.5368	4.4284
166	triethylsulfonium	bis(fluorosulfonyl)imide	C	1.30103				-1.2051	4.1637
167	diethyl(n-propyl)sulfonium	bis(fluorosulfonyl)imide	C	1.39794				-0.8843	3.9181
168	dimethyl(2-methoxyethyl)sulfonium	bis(fluorosulfonyl)imide	C	1.47712			18302.7	-2.0275	3.8731
169	methylbis(2-methoxyethyl)sulfonium	bis(fluorosulfonyl)imide	C	1.4624				-1.6677	2.9658
170	ethylbis(2-methoxyethyl)sulfonium	bis(fluorosulfonyl)imide	C	1.41497				-1.3266	2.7675
171	diethyl(2-acetoxyethyl)sulfonium	bis(fluorosulfonyl)imide	C	2.07188				-1.9438	2.6503
172	dimethyl(2-cyanoethyl)sulfonium	bis(fluorosulfonyl)imide	C	2.28103			20262.8	-2.9447	4.5286

## Sheet: Descriptors' names
Descriptors' names and symbols
Descriptor name	Descriptor symbol
molecular weight	MWC
average molecular weight	AMWC
sum of atomic Sanderson electronegativities (scaled on Carbon atom)	SeC
sum of atomic polarizabilities (scaled on Carbon atom)	SpC
sum of first ionization potentials (scaled on Carbon atom)	SiC
mean atomic Sanderson electronegativity (scaled on Carbon atom)	MeC
mean atomic polarizability (scaled on Carbon atom)	MpC
mean first ionization potential (scaled on Carbon atom)	MiC
number of atoms	nATC
number of non-H atoms	nSKC
number of bonds	nBTC
number of non-H bonds	nBOC
number of multiple bonds	nBMC
sum of conventional bond orders (H-depleted)	SCBOC
number of rotatable bonds	RBNC
rotatable bond fraction	RBFC
number of double bonds	nDBC
number of triple bonds	nTBC
number of aromatic bonds	nABC
number of Hydrogen atoms	nHC
number of Carbon atoms	nCC
number of Nitrogen atoms	nNC
number of Oxygen atoms	nOC
number of Phosphorous atoms	nPC
number of Sulfur atoms	nSC
number of Fluorine atoms	nFC
number of Chlorine atoms	nCLC
number of Bromine atoms	nBRC
number of Iodine atoms	nIC
number of Boron atoms	nBC
number of heavy atoms	nHMC
number of heteroatoms	nHetC
number of halogen atoms	nXC
percentage of H atoms	H%C
percentage of C atoms	C%C
percentage of N atoms	N%C
percentage of O atoms	O%C
percentage of halogen atoms	X%C
number of sp3 hybridized Carbon atoms	nCsp3C
number of sp2 hybridized Carbon atoms	nCsp2C
number of sp hybridized Carbon atoms	nCspC
molecular weight	MWA
average molecular weight	AMWA
sum of atomic Sanderson electronegativities (scaled on Carbon atom)	SeA
sum of atomic polarizabilities (scaled on Carbon atom)	SpA
sum of first ionization potentials (scaled on Carbon atom)	SiA
mean atomic Sanderson electronegativity (scaled on Carbon atom)	MeA
mean atomic polarizability (scaled on Carbon atom)	MpA
mean first ionization potential (scaled on Carbon atom)	MiA
number of atoms	nATA
number of non-H atoms	nSKA
number of bonds	nBTA
number of non-H bonds	nBOA
number of multiple bonds	nBMA
sum of conventional bond orders (H-depleted)	SCBOA
number of rotatable bonds	RBNA
rotatable bond fraction	RBFA
number of double bonds	nDBA
number of triple bonds	nTBA
number of aromatic bonds	nABA
number of Hydrogen atoms	nHA
number of Carbon atoms	nCA
number of Nitrogen atoms	nNA
number of Oxygen atoms	nOA
number of Phosphorous atoms	nPA
number of Sulfur atoms	nSA
number of Fluorine atoms	nFA
number of Chlorine atoms	nCLA
number of Bromine atoms	nBRA
number of Iodine atoms	nIA
number of Boron atoms	nBA
number of heavy atoms	nHMA
number of heteroatoms	nHetA
number of halogen atoms	nXA
percentage of H atoms	H%A
percentage of C atoms	C%A
percentage of N atoms	N%A
percentage of O atoms	O%A
percentage of halogen atoms	X%A
number of sp3 hybridized Carbon atoms	nCsp3A
number of sp2 hybridized Carbon atoms	nCsp2A
number of sp hybridized Carbon atoms	nCspA

## Sheet: Calculation sheet
				IL1			IL2			IL3			IL4			IL5			IL6			IL7			IL8			IL9			IL10			No.	PC1	PC2
LEV1	LEV2	M	SD	X1	X2	Desc.st	X1	X2	Desc.st	X1	X2	Desc.st	X1	X2	Desc.st	X1	X2	Desc.st	X1	X2	Desc.st	X1	X2	Desc.st	X1	X2	Desc.st	X1	X2	Desc.st	X1	X2	Desc.st	1	-2.9863	0.0971
0.1408	-0.1647	209.334	111.223	-0.0583389	0.0682416	-0.414339	-0.0583389	0.0682416	-0.414339	-0.040578	0.0474658	-0.288196	-0.114116	0.133486	-0.81048	-0.040578	0.0474658	-0.288196	-0.0430718	0.050383	-0.305908	-0.114116	0.133486	-0.81048	-0.0747706	0.0874625	-0.531041	-0.0253109	0.0296073	-0.179765	-0.0848601	0.0992646	-0.602699	2	-3.3336	0.7726
-0.1227	-0.0062	5.34328	0.675346	-0.0179354	-0.00090627	0.146173	-0.0179354	-0.00090627	0.146173	-0.00521744	-0.000263636	0.0425219	0.0293027	0.00148066	-0.238816	-0.00521744	-0.000263636	0.0425219	0.0607341	0.00306888	-0.494981	0.0293027	0.00148066	-0.238816	-0.0404643	-0.00204465	0.329782	0.0654579	0.00330757	-0.533479	0.109062	0.00551089	-0.888853	3	0.1427	5.796
0.1556	-0.1544	39.0977	23.1229	-0.0674113	0.0668914	-0.433234	-0.0674113	0.0668914	-0.433234	-0.0480108	0.0476406	-0.308553	-0.115155	0.114267	-0.740072	-0.0480108	0.0476406	-0.308553	-0.0375334	0.037244	-0.241217	-0.115155	0.114267	-0.740072	-0.0865963	0.0859285	-0.556532	-0.018133	0.0179932	-0.116536	-0.0679765	0.0674523	-0.436867	4	-4.7214	-2.5702
0.155	-0.1546	24.0727	14.2422	-0.0646647	0.0644979	-0.417192	-0.0646647	0.0644979	-0.417192	-0.0454996	0.0453822	-0.293546	-0.107947	0.107668	-0.696432	-0.0454996	0.0453822	-0.293546	-0.0312753	0.0311946	-0.201776	-0.107947	0.107668	-0.696432	-0.0800643	0.0798577	-0.516544	-0.0120993	0.0120681	-0.07806	-0.0743725	0.0741806	-0.479822	5	-3.4663	-3.6887
0.1573	-0.1525	46.0485	27.5426	-0.0671374	0.0650887	-0.426811	-0.0671374	0.0650887	-0.426811	-0.0476339	0.0461803	-0.302822	-0.113055	0.109605	-0.718722	-0.0476339	0.0461803	-0.302822	-0.0350351	0.033966	-0.222728	-0.113055	0.109605	-0.718722	-0.0881601	0.0854699	-0.560459	-0.0155315	0.0150576	-0.0987382	-0.0662807	0.0642582	-0.421365	6	-3.8752	1.5341
-0.1434	-0.026	0.972193	0.0123866	0.0601243	0.0109012	-0.419277	0.0601243	0.0109012	-0.419277	0.835788	0.151537	-5.82837	0.0369702	0.0067031	-0.257811	0.0369702	0.0067031	-0.257811	0.835788	0.151537	-5.82837	0.0369702	0.0067031	-0.257811	0.0369702	0.0067031	-0.257811	0.0369702	0.0067031	-0.257811	0.0369702	0.0067031	-0.257811	7	-4.3442	0.1667
-0.0469	-0.0069	0.598113	0.0244598	-0.0112875	-0.00166064	0.240672	-0.0112875	-0.00166064	0.240672	-0.0093701	-0.00137854	0.199789	-0.0323793	-0.00476369	0.69039	-0.0093701	-0.00137854	0.199789	-0.0151224	-0.00222483	0.322439	-0.0323793	-0.00476369	0.69039	-0.040049	-0.00589207	0.853924	-0.0112875	-0.00166064	0.240672	0.044318	0.00652014	-0.944947	8	-2.7777	1.7114
-0.0165	0.0456	1.14249	0.00859322	-0.000987231	0.00272835	0.0598322	-0.000987231	0.00272835	0.0598322	-0.000987231	0.00272835	0.0598322	0.00285301	-0.00788467	-0.172909	-0.000987231	0.00272835	0.0598322	0.00477313	-0.0131912	-0.28928	0.00285301	-0.00788467	-0.172909	0.0162938	-0.0450302	-0.987505	0.00477313	-0.0131912	-0.28928	-0.0105878	0.0292609	0.641686	9	-0.6426	6.3585
0.1571	-0.1528	40.3443	24.1941	-0.0671691	0.0653306	-0.427556	-0.0671691	0.0653306	-0.427556	-0.0476891	0.0463838	-0.303559	-0.112622	0.10954	-0.716883	-0.0476891	0.0463838	-0.303559	-0.0347025	0.0337526	-0.220894	-0.112622	0.10954	-0.716883	-0.086649	0.0842773	-0.551553	-0.0152225	0.0148059	-0.0968971	-0.0671691	0.0653306	-0.427556	10	0.2489	5.712
0.1326	-0.169	14.5377	7.68229	-0.0783235	0.0998241	-0.590675	-0.0783235	0.0998241	-0.590675	-0.061063	0.0778254	-0.460506	-0.130105	0.16582	-0.981184	-0.061063	0.0778254	-0.460506	-0.061063	0.0778254	-0.460506	-0.130105	0.16582	-0.981184	-0.061063	0.0778254	-0.460506	-0.0438026	0.0558268	-0.330336	-0.0783235	0.0998241	-0.590675	11	0.1427	5.796
0.155	-0.1548	39.9575	23.986	-0.0708087	0.0707173	-0.45683	-0.0708087	0.0707173	-0.45683	-0.0514224	0.0513561	-0.331757	-0.116043	0.115894	-0.748667	-0.0514224	0.0513561	-0.331757	-0.0384982	0.0384485	-0.248376	-0.116043	0.115894	-0.748667	-0.0837329	0.0836248	-0.540212	-0.0191119	0.0190873	-0.123303	-0.0643466	0.0642636	-0.415139	12	1.6402	4.5521
0.1228	-0.1723	14.1509	7.6236	-0.0829707	0.116416	-0.675658	-0.0829707	0.116416	-0.675658	-0.0668629	0.0938149	-0.544486	-0.131294	0.184218	-1.06917	-0.0668629	0.0938149	-0.544486	-0.0668629	0.0938149	-0.544486	-0.131294	0.184218	-1.06917	-0.050755	0.0712141	-0.413314	-0.050755	0.0712141	-0.413314	-0.0668629	0.0938149	-0.544486	13	-3.5952	0.3411
-0.1027	-0.0576	1.06604	1.72117	0.0636089	0.0356755	-0.619366	0.0636089	0.0356755	-0.619366	0.0636089	0.0356755	-0.619366	0.0636089	0.0356755	-0.619366	0.0636089	0.0356755	-0.619366	0.0636089	0.0356755	-0.619366	0.0636089	0.0356755	-0.619366	-0.0557282	-0.0312555	0.542631	0.0636089	0.0356755	-0.619366	0.0636089	0.0356755	-0.619366	14	-3.5878	1.3101
0.1015	-0.1761	15.1085	7.80099	-0.0794786	0.137893	-0.78304	-0.0794786	0.137893	-0.78304	-0.0664674	0.115319	-0.654851	-0.118512	0.205616	-1.16761	-0.0664674	0.115319	-0.654851	-0.0664674	0.115319	-0.654851	-0.118512	0.205616	-1.16761	-0.0274339	0.0475972	-0.270285	-0.0534563	0.0927453	-0.526663	-0.0664674	0.115319	-0.654851	15	-3.6159	-0.4288
0.1588	-0.1483	7.94811	7.92334	-0.0590863	0.0551794	-0.37208	-0.0590863	0.0551794	-0.37208	-0.0390442	0.0364626	-0.24587	-0.0991704	0.0926131	-0.624499	-0.0390442	0.0364626	-0.24587	-0.0390442	0.0364626	-0.24587	-0.0991704	0.0926131	-0.624499	-0.0991704	0.0926131	-0.624499	-0.0190021	0.0177457	-0.119661	-0.0991704	0.0926131	-0.624499	16	-2.9529	-0.9931
0.1445	-0.1096	0.166439	0.0670849	0.011979	-0.00908582	0.0828998	0.011979	-0.00908582	0.0828998	0.0464428	-0.0352258	0.321404	-0.0655645	0.0497292	-0.453734	0.0464428	-0.0352258	0.321404	0.020595	-0.0156208	0.142526	-0.0655645	0.0497292	-0.453734	-0.119414	0.090573	-0.826396	0.0485968	-0.0368596	0.33631	-0.143108	0.108544	-0.990368	17	-3.1469	0.9385
-0.1135	-0.0203	0.834906	0.94197	0.1006	0.0179927	-0.88634	0.1006	0.0179927	-0.88634	0.1006	0.0179927	-0.88634	0.1006	0.0179927	-0.88634	0.1006	0.0179927	-0.88634	0.1006	0.0179927	-0.88634	0.1006	0.0179927	-0.88634	-0.140385	-0.0251085	1.23687	0.1006	0.0179927	-0.88634	0.1006	0.0179927	-0.88634	18	-2.484	0.3743
-0.0247	-0.0065	0.00471698	0.0686803	0.0016964	0.000446422	-0.0686803	0.0016964	0.000446422	-0.0686803	0.0016964	0.000446422	-0.0686803	0.0016964	0.000446422	-0.0686803	0.0016964	0.000446422	-0.0686803	0.0016964	0.000446422	-0.0686803	0.0016964	0.000446422	-0.0686803	0.0016964	0.000446422	-0.0686803	0.0016964	0.000446422	-0.0686803	0.0016964	0.000446422	-0.0686803	19	-3.6099	-0.9409
-0.0595	-0.0695	0.226415	1.14605	0.0117549	0.0137306	-0.197562	0.0117549	0.0137306	-0.197562	0.0117549	0.0137306	-0.197562	0.0117549	0.0137306	-0.197562	0.0117549	0.0137306	-0.197562	0.0117549	0.0137306	-0.197562	0.0117549	0.0137306	-0.197562	0.0117549	0.0137306	-0.197562	0.0117549	0.0137306	-0.197562	0.0117549	0.0137306	-0.197562	20	0.9772	5.1164
0.1653	-0.1425	25.8066	16.8297	-0.0570322	0.0491657	-0.345022	-0.0570322	0.0491657	-0.345022	-0.0373883	0.0322313	-0.226184	-0.09632	0.0830344	-0.582698	-0.0373883	0.0322313	-0.226184	-0.0177444	0.0152969	-0.107346	-0.09632	0.0830344	-0.582698	-0.09632	0.0830344	-0.582698	0.00189953	-0.00163752	0.0114914	-0.0570322	0.0491657	-0.345022	21	0.9772	5.1164
0.1441	-0.1611	12.9104	7.77689	-0.0909856	0.10172	-0.631406	-0.0909856	0.10172	-0.631406	-0.0724564	0.0810043	-0.50282	-0.128044	0.14315	-0.888578	-0.0724564	0.0810043	-0.50282	-0.0539271	0.0602891	-0.374234	-0.128044	0.14315	-0.888578	-0.0539271	0.0602891	-0.374234	-0.0353979	0.0395739	-0.245648	-0.0724564	0.0810043	-0.50282	22	-2.894	-4.2327
-0.1269	0.0233	1.03302	0.768974	0.170474	-0.0313006	-1.34337	0.170474	-0.0313006	-1.34337	0.170474	-0.0313006	-1.34337	0.170474	-0.0313006	-1.34337	0.170474	-0.0313006	-1.34337	0.170474	-0.0313006	-1.34337	0.170474	-0.0313006	-1.34337	0.00544894	-0.00100047	-0.0429388	0.170474	-0.0313006	-1.34337	0.00544894	-0.00100047	-0.0429388	23	-4.0585	-3.1345
-0.0686	-0.0647	0.316038	0.881149	-0.0532484	-0.0502212	0.776216	-0.0532484	-0.0502212	0.776216	-0.0532484	-0.0502212	0.776216	0.0246044	0.0232056	-0.358665	-0.0532484	-0.0502212	0.776216	0.0246044	0.0232056	-0.358665	0.0246044	0.0232056	-0.358665	0.0246044	0.0232056	-0.358665	0.0246044	0.0232056	-0.358665	0.0246044	0.0232056	-0.358665	24	-6.0572	-3.1211
0.1408	-0.0565	0.216981	0.413165	0.26684	-0.107077	1.89517	0.26684	-0.107077	1.89517	0.26684	-0.107077	1.89517	0.26684	-0.107077	1.89517	0.26684	-0.107077	1.89517	0.26684	-0.107077	1.89517	0.26684	-0.107077	1.89517	-0.0739436	0.029672	-0.525168	0.26684	-0.107077	1.89517	-0.0739436	0.029672	-0.525168	25	-5.4497	-1.9747
-0.0096	0.07	0.0613208	0.240486	0.00244788	-0.0178491	-0.254987	0.00244788	-0.0178491	-0.254987	0.00244788	-0.0178491	-0.254987	0.00244788	-0.0178491	-0.254987	0.00244788	-0.0178491	-0.254987	0.00244788	-0.0178491	-0.254987	0.00244788	-0.0178491	-0.254987	0.00244788	-0.0178491	-0.254987	0.00244788	-0.0178491	-0.254987	0.00244788	-0.0178491	-0.254987	26	-5.8051	-2.4665
0	0	0	0	0	0	0	0	0	0	0	0	0	0	0	0	0	0	0	0	0	0	0	0	0	0	0	0	0	0	0	0	0	0	27	-4.7605	0.4803
0	0	0	0	0	0	0	0	0	0	0	0	0	0	0	0	0	0	0	0	0	0	0	0	0	0	0	0	0	0	0	0	0	0	28	1.0233	4.447
0	0	0	0	0	0	0	0	0	0	0	0	0	0	0	0	0	0	0	0	0	0	0	0	0	0	0	0	0	0	0	0	0	0	29	-3.5698	-1.0982
0	0	0	0	0	0	0	0	0	0	0	0	0	0	0	0	0	0	0	0	0	0	0	0	0	0	0	0	0	0	0	0	0	0	30	2.6601	2.5101
0	0	0	0	0	0	0	0	0	0	0	0	0	0	0	0	0	0	0	0	0	0	0	0	0	0	0	0	0	0	0	0	0	0	31	-1.933	-3.0351
0.1243	-0.0145	0.278302	0.449224	0.199694	-0.0232949	1.60655	0.199694	-0.0232949	1.60655	0.199694	-0.0232949	1.60655	0.199694	-0.0232949	1.60655	0.199694	-0.0232949	1.60655	0.199694	-0.0232949	1.60655	0.199694	-0.0232949	1.60655	-0.077006	0.008983	-0.619518	0.199694	-0.0232949	1.60655	-0.077006	0.008983	-0.619518	32	0.5363	5.488
-0.105	-0.047	1.62736	0.972516	-0.0402331	-0.0180091	0.383172	-0.0402331	-0.0180091	0.383172	-0.0402331	-0.0180091	0.383172	0.0677342	0.0303191	-0.645088	-0.0402331	-0.0180091	0.383172	0.0677342	0.0303191	-0.645088	0.0677342	0.0303191	-0.645088	0.0677342	0.0303191	-0.645088	0.0677342	0.0303191	-0.645088	0.0677342	0.0303191	-0.645088	33	-2.9529	-0.9931
0	0	0	0	0	0	0	0	0	0	0	0	0	0	0	0	0	0	0	0	0	0	0	0	0	0	0	0	0	0	0	0	0	0	34	1.2395	4.8962
0.1264	0.0343	62.8811	5.80201	0.0831961	0.0225762	0.658197	0.0831961	0.0225762	0.658197	0.0831961	0.0225762	0.658197	0.146374	0.0397202	1.15802	0.0831961	0.0225762	0.658197	0.124589	0.0338085	0.98567	0.146374	0.0397202	1.15802	-0.0780169	-0.0211707	-0.617222	0.120232	0.0326261	0.951199	0.0831961	0.0225762	0.658197	35	-1.9375	-0.3738
-0.0467	-0.0661	31.8344	4.30007	0.0557614	0.0789257	-1.19403	0.0557614	0.0789257	-1.19403	0.0492453	0.0697026	-1.0545	0.0622776	0.0881488	-1.33357	0.0492453	0.0697026	-1.0545	0.0351269	0.0497192	-0.752182	0.0622776	0.0881488	-1.33357	-0.0560995	-0.0794043	1.20127	0.0318688	0.0451076	-0.682415	0.0199225	0.0281986	-0.426606	36	-6.3412	-1.3282
-0.1337	0.0386	3.60094	3.17592	0.151593	-0.0437658	-1.13383	0.151593	-0.0437658	-1.13383	0.151593	-0.0437658	-1.13383	0.151593	-0.0437658	-1.13383	0.151593	-0.0437658	-1.13383	0.151593	-0.0437658	-1.13383	0.151593	-0.0437658	-1.13383	-0.00417009	0.00120393	0.0311899	0.151593	-0.0437658	-1.13383	0.0126691	-0.00365766	-0.094758	37	-4.6946	-4.0035
-0.0733	-0.0572	0.971226	2.4623	-0.0693251	-0.0540982	0.945772	-0.0693251	-0.0540982	0.945772	-0.0603944	-0.0471291	0.823935	0.0289124	0.0225619	-0.394439	-0.0603944	-0.0471291	0.823935	0.0289124	0.0225619	-0.394439	0.0289124	0.0225619	-0.394439	0.0289124	0.0225619	-0.394439	0.0289124	0.0225619	-0.394439	0.0289124	0.0225619	-0.394439	38	-5.4963	-4.3861
0	0	0	0	0	0	0	0	0	0	0	0	0	0	0	0	0	0	0	0	0	0	0	0	0	0	0	0	0	0	0	0	0	0	39	-6.8729	-3.3155
0.1689	-0.1355	10.5377	8.59315	-0.0498797	0.040016	-0.295321	-0.0498797	0.040016	-0.295321	-0.0302245	0.0242476	-0.178949	-0.0891901	0.0715527	-0.528065	-0.0302245	0.0242476	-0.178949	-0.0105693	0.00847922	-0.0625773	-0.0891901	0.0715527	-0.528065	-0.108845	0.0873211	-0.644436	0.00908589	-0.00728916	0.0537945	-0.0302245	0.0242476	-0.178949	40	-7.3678	-2.9533
-0.1199	-0.0351	2.34434	2.74843	0.102272	0.0299394	-0.852975	0.102272	0.0299394	-0.852975	0.102272	0.0299394	-0.852975	0.102272	0.0299394	-0.852975	0.102272	0.0299394	-0.852975	0.102272	0.0299394	-0.852975	0.102272	0.0299394	-0.852975	-0.115853	-0.0339153	0.966247	0.102272	0.0299394	-0.852975	0.102272	0.0299394	-0.852975	41	-8.1996	-1.3454
-0.0104	0.046	0.0283019	0.166226	0.00177071	-0.00783201	-0.170261	0.00177071	-0.00783201	-0.170261	0.00177071	-0.00783201	-0.170261	0.00177071	-0.00783201	-0.170261	0.00177071	-0.00783201	-0.170261	0.00177071	-0.00783201	-0.170261	0.00177071	-0.00783201	-0.170261	0.00177071	-0.00783201	-0.170261	0.00177071	-0.00783201	-0.170261	0.00177071	-0.00783201	-0.170261	42	-6.2492	-2.1061
0.0871	0.1953	144.033	86.2641	-0.086776	-0.194574	-0.996281	0.0050957	0.0114258	0.058504	0.137456	0.308211	1.57814	0.0050957	0.0114258	0.058504	0.0050957	0.0114258	0.058504	-0.0172992	-0.0387892	-0.198613	-0.0647547	-0.145196	-0.743452	-0.0577777	-0.129552	-0.663349	0.0050957	0.0114258	0.058504	-0.0172992	-0.0387892	-0.198613	43	-6.2492	-2.1061
-0.1185	-0.0878	25.6267	25.1567	0.029505	0.0218611	-0.248987	0.0329342	0.0244019	-0.277926	0.0327317	0.0242518	-0.276217	0.0329342	0.0244019	-0.277926	0.0329342	0.0244019	-0.277926	-0.477046	-0.353457	4.02571	-0.255654	-0.189421	2.15741	0.0389307	0.0288448	-0.328529	0.0329342	0.0244019	-0.277926	-0.477046	-0.353457	4.02571	44	-6.2492	-2.1061
0.1677	0.1261	11.3283	7.92624	-0.171214	-0.128742	-1.02095	-0.0191755	-0.0144188	-0.114344	0.169698	0.127602	1.01191	-0.0191755	-0.0144188	-0.114344	-0.0191755	-0.0144188	-0.114344	-0.218289	-0.16414	-1.30167	-0.214904	-0.161595	-1.28148	-0.0990453	-0.0744759	-0.59061	-0.0191755	-0.0144188	-0.114344	-0.218289	-0.16414	-1.30167	45	-6.1524	-2.8927
0.1754	0.0899	6.26549	4.1065	-0.127817	-0.0655118	-0.728719	-0.0555046	-0.0284485	-0.316446	0.144476	0.0740503	0.823697	-0.0555046	-0.0284485	-0.316446	-0.0555046	-0.0284485	-0.316446	-0.137769	-0.0706127	-0.785458	-0.193595	-0.0992256	-1.10373	-0.139734	-0.0716197	-0.796659	-0.0555046	-0.0284485	-0.316446	-0.137769	-0.0706127	-0.785458	46	-5.797	-2.4009
0.1736	0.105	11.7716	8.59097	-0.172986	-0.104629	-0.996462	-0.0319593	-0.0193302	-0.184097	0.151159	0.0914268	0.870731	-0.0319593	-0.0193302	-0.184097	-0.0319593	-0.0193302	-0.184097	-0.219119	-0.132532	-1.26221	-0.216674	-0.131053	-1.24812	-0.0979158	-0.0592233	-0.564031	-0.0319593	-0.0193302	-0.184097	-0.219119	-0.132532	-1.26221	47	-4.3442	0.1667
-0.0955	0.1388	1.20549	0.118573	0.101873	-0.148063	-1.06674	-0.0785392	0.114149	0.8224	-0.0680689	0.0989315	0.712763	-0.0785392	0.114149	0.8224	-0.0785392	0.114149	0.8224	0.156642	-0.227663	-1.64023	0.0277754	-0.0403688	-0.290842	-0.09948	0.144585	1.04168	-0.0785392	0.114149	0.8224	0.156642	-0.227663	-1.64023	48	-3.9592	-0.1348
-0.1045	-0.1185	0.865311	0.511532	-0.0461056	-0.0522824	0.441202	0.04991	0.0565965	-0.477608	0.0454156	0.0515	-0.434599	0.04991	0.0565965	-0.477608	0.04991	0.0565965	-0.477608	-0.444264	-0.503782	4.25133	-0.177259	-0.201006	1.69626	0.0544043	0.061693	-0.520616	0.04991	0.0565965	-0.477608	-0.444264	-0.503782	4.25133	49	-3.9592	-0.1348
0.0084	0.1468	1.20742	0.11171	-0.0103336	-0.180591	-1.23019	0.0050061	0.0874876	0.595965	0.00568285	0.0993146	0.67653	0.0050061	0.0874876	0.595965	0.0050061	0.0874876	0.595965	-0.0210112	-0.367195	-2.50133	-0.0119126	-0.208188	-1.41817	0.0133527	0.233354	1.58961	0.0050061	0.0874876	0.595965	-0.0210112	-0.367195	-2.50133	50	-5.7673	-1.1741
0.1785	0.0874	9.61792	7.20981	-0.163846	-0.080225	-0.917906	-0.0400565	-0.0196131	-0.224406	0.133249	0.0652436	0.746494	-0.0400565	-0.0196131	-0.224406	-0.0400565	-0.0196131	-0.224406	-0.213362	-0.10447	-1.19531	-0.213362	-0.10447	-1.19531	-0.11433	-0.0559802	-0.640506	-0.0400565	-0.0196131	-0.224406	-0.213362	-0.10447	-1.19531	51	-4.9907	-1.6406
0.1242	0.191	7.56132	5.09725	-0.111141	-0.170918	-0.894858	0.0106889	0.0164378	0.0860619	0.181251	0.278736	1.45935	0.0106889	0.0164378	0.0860619	0.0106889	0.0164378	0.0860619	-0.159874	-0.24586	-1.28723	-0.159874	-0.24586	-1.28723	-0.0624093	-0.0959756	-0.50249	0.0106889	0.0164378	0.0860619	-0.159874	-0.24586	-1.28723	52	-0.1674	6.0255
0.1788	0.0861	8.65094	7.2642	-0.163705	-0.0788313	-0.915578	-0.0406361	-0.0195681	-0.227271	0.131661	0.0634005	0.736359	-0.0406361	-0.0195681	-0.227271	-0.0406361	-0.0195681	-0.227271	-0.212933	-0.102537	-1.1909	-0.212933	-0.102537	-1.1909	-0.114478	-0.055126	-0.640256	-0.0406361	-0.0195681	-0.227271	-0.212933	-0.102537	-1.1909	53	-3.4712	0.8094
0.1259	0.1891	6.59434	5.12179	-0.112935	-0.169626	-0.897018	0.00997163	0.0149773	0.0792028	0.18204	0.273422	1.44591	0.00997163	0.0149773	0.0792028	0.00997163	0.0149773	0.0792028	-0.162097	-0.243467	-1.28751	-0.162097	-0.243467	-1.28751	-0.0637721	-0.0957847	-0.50653	0.00997163	0.0149773	0.0792028	-0.162097	-0.243467	-1.28751	54	-6.4734	-2.8076
0.1125	0.1499	1.74528	1.89067	-0.0443464	-0.0590892	-0.39419	-0.103849	-0.138373	-0.923104	0.134162	0.178763	1.19255	-0.103849	-0.138373	-0.923104	-0.103849	-0.138373	-0.923104	-0.103849	-0.138373	-0.923104	-0.103849	-0.138373	-0.923104	-0.103849	-0.138373	-0.923104	-0.103849	-0.138373	-0.923104	-0.103849	-0.138373	-0.923104	55	-1.688	-0.7664
0.1258	0.1893	8.36792	6.63657	-0.0827965	-0.12459	-0.65816	-0.0259298	-0.0390184	-0.206119	0.182581	0.274743	1.45136	-0.0259298	-0.0390184	-0.206119	-0.0259298	-0.0390184	-0.206119	-0.158619	-0.238685	-1.26088	-0.158619	-0.238685	-1.26088	-0.0827965	-0.12459	-0.65816	-0.0259298	-0.0390184	-0.206119	-0.158619	-0.238685	-1.26088	56	-2.3502	-0.3268
0.1621	0.0796	1.1934	1.37181	-0.141018	-0.0692476	-0.869945	-0.141018	-0.0692476	-0.869945	0.0953126	0.0468037	0.587987	-0.141018	-0.0692476	-0.869945	-0.141018	-0.0692476	-0.869945	-0.141018	-0.0692476	-0.869945	-0.141018	-0.0692476	-0.869945	-0.141018	-0.0692476	-0.869945	-0.141018	-0.0692476	-0.869945	-0.141018	-0.0692476	-0.869945	57	-3.7229	2.5795
0.1385	0.1242	0.0839057	0.0872635	-0.133171	-0.119421	-0.961521	-0.133171	-0.119421	-0.961521	0.0937914	0.0841075	0.677194	-0.133171	-0.119421	-0.961521	-0.133171	-0.119421	-0.961521	-0.133171	-0.119421	-0.961521	-0.133171	-0.119421	-0.961521	-0.133171	-0.119421	-0.961521	-0.133171	-0.119421	-0.961521	-0.133171	-0.119421	-0.961521	58	3.2061	4.3958
0.1039	0.1737	1.58962	1.77034	-0.0932937	-0.155968	-0.897919	-0.0932937	-0.155968	-0.897919	0.141463	0.236498	1.36153	-0.0932937	-0.155968	-0.897919	-0.0932937	-0.155968	-0.897919	-0.0932937	-0.155968	-0.897919	-0.0932937	-0.155968	-0.897919	-0.0932937	-0.155968	-0.897919	-0.0932937	-0.155968	-0.897919	-0.0932937	-0.155968	-0.897919	59	8.8533	1.0448
-0.017	-0.0152	0.0707547	0.322451	-0.0489909	-0.0438036	2.88182	0.00373027	0.0033353	-0.219428	0.00373027	0.0033353	-0.219428	0.00373027	0.0033353	-0.219428	0.00373027	0.0033353	-0.219428	0.00373027	0.0033353	-0.219428	0.00373027	0.0033353	-0.219428	0.00373027	0.0033353	-0.219428	0.00373027	0.0033353	-0.219428	0.00373027	0.0033353	-0.219428	60	2.0612	5.7034
0.0483	-0.027	0.0849057	0.710356	-0.00577308	0.00322719	-0.119526	-0.00577308	0.00322719	-0.119526	-0.00577308	0.00322719	-0.119526	-0.00577308	0.00322719	-0.119526	-0.00577308	0.00322719	-0.119526	-0.00577308	0.00322719	-0.119526	-0.00577308	0.00322719	-0.119526	-0.00577308	0.00322719	-0.119526	-0.00577308	0.00322719	-0.119526	-0.00577308	0.00322719	-0.119526	61	1.2078	6.6643
0.1501	-0.0788	2.0566	4.35581	-0.07087	0.0372056	-0.472152	-0.07087	0.0372056	-0.472152	-0.07087	0.0372056	-0.472152	-0.07087	0.0372056	-0.472152	-0.07087	0.0372056	-0.472152	-0.07087	0.0372056	-0.472152	-0.07087	0.0372056	-0.472152	-0.07087	0.0372056	-0.472152	-0.07087	0.0372056	-0.472152	-0.07087	0.0372056	-0.472152	62	-3.3062	2.0735
0.1744	-0.0176	1.66509	2.14986	-0.0539535	0.00544484	-0.309366	-0.0539535	0.00544484	-0.309366	0.0271681	-0.00274173	0.15578	-0.0539535	0.00544484	-0.309366	-0.0539535	0.00544484	-0.309366	-0.135075	0.0136314	-0.774512	-0.135075	0.0136314	-0.774512	-0.135075	0.0136314	-0.774512	-0.0539535	0.00544484	-0.309366	-0.135075	0.0136314	-0.774512	63	-3.1205	0.5
0.1027	0.0883	0.613208	0.639472	0.0621194	0.0534093	0.604862	-0.0984819	-0.0846734	-0.958928	0.0621194	0.0534093	0.604862	-0.0984819	-0.0846734	-0.958928	-0.0984819	-0.0846734	-0.958928	-0.0984819	-0.0846734	-0.958928	-0.0984819	-0.0846734	-0.958928	-0.0984819	-0.0846734	-0.958928	-0.0984819	-0.0846734	-0.958928	-0.0984819	-0.0846734	-0.958928	64	7.3635	0.5249
0.1062	0.1804	2.01887	1.80825	-0.118569	-0.201412	-1.11647	0.0576225	0.0978824	0.542585	0.116353	0.197647	1.0956	0.0576225	0.0978824	0.542585	0.0576225	0.0978824	0.542585	-0.118569	-0.201412	-1.11647	-0.118569	-0.201412	-1.11647	-0.118569	-0.201412	-1.11647	0.0576225	0.0978824	0.542585	-0.118569	-0.201412	-1.11647	65	7.2644	1.1595
-0.0168	0.02	0.0377358	0.191008	0.00331904	-0.00395124	-0.197562	0.00331904	-0.00395124	-0.197562	0.00331904	-0.00395124	-0.197562	0.00331904	-0.00395124	-0.197562	0.00331904	-0.00395124	-0.197562	0.00331904	-0.00395124	-0.197562	0.00331904	-0.00395124	-0.197562	0.00331904	-0.00395124	-0.197562	0.00331904	-0.00395124	-0.197562	0.00331904	-0.00395124	-0.197562	66	7.1758	1.076
0.0404	0.2137	0.716981	0.900287	0.0127004	0.0671799	0.314365	0.0127004	0.0671799	0.314365	0.057575	0.304549	1.42512	0.0127004	0.0671799	0.314365	0.0127004	0.0671799	0.314365	-0.0321742	-0.170189	-0.796392	-0.0321742	-0.170189	-0.796392	-0.0321742	-0.170189	-0.796392	0.0127004	0.0671799	0.314365	-0.0321742	-0.170189	-0.796392	67	6.9327	0.3787
0.0086	0.1938	2.17453	2.62556	-0.00712265	-0.160508	-0.828215	0.00270383	0.0609304	0.314398	0.0125303	0.282369	1.45701	0.00270383	0.0609304	0.314398	0.00270383	0.0609304	0.314398	-0.00712265	-0.160508	-0.828215	-0.00712265	-0.160508	-0.828215	0.00597932	0.134743	0.695269	0.00270383	0.0609304	0.314398	-0.00712265	-0.160508	-0.828215	68	1.2341	-7.3079
-0.042	-0.0933	0.132075	0.414785	0.0133736	0.0297085	-0.318419	0.0133736	0.0297085	-0.318419	0.0133736	0.0297085	-0.318419	0.0133736	0.0297085	-0.318419	0.0133736	0.0297085	-0.318419	0.0133736	0.0297085	-0.318419	0.0133736	0.0297085	-0.318419	0.0133736	0.0297085	-0.318419	0.0133736	0.0297085	-0.318419	0.0133736	0.0297085	-0.318419	69	7.1991	-3.8664
-0.0733	-0.0819	0.0754717	0.264776	0.0208934	0.0233447	-0.28504	0.0208934	0.0233447	-0.28504	0.0208934	0.0233447	-0.28504	0.0208934	0.0233447	-0.28504	0.0208934	0.0233447	-0.28504	0.0208934	0.0233447	-0.28504	-0.255944	-0.285973	3.49174	0.0208934	0.0233447	-0.28504	0.0208934	0.0233447	-0.28504	0.0208934	0.0233447	-0.28504	70	5.9541	1.431
-0.0429	-0.0469	0.0283019	0.166226	0.0073042	0.00798524	-0.170261	0.0073042	0.00798524	-0.170261	0.0073042	0.00798524	-0.170261	0.0073042	0.00798524	-0.170261	0.0073042	0.00798524	-0.170261	-0.250778	-0.27416	5.84563	0.0073042	0.00798524	-0.170261	0.0073042	0.00798524	-0.170261	0.0073042	0.00798524	-0.170261	-0.250778	-0.27416	5.84563	71	4.9745	2.4907
-0.0424	-0.0169	0.0943396	0.292992	0.0136522	0.00544157	-0.321987	0.0136522	0.00544157	-0.321987	0.0136522	0.00544157	-0.321987	0.0136522	0.00544157	-0.321987	0.0136522	0.00544157	-0.321987	0.0136522	0.00544157	-0.321987	0.0136522	0.00544157	-0.321987	-0.131061	-0.0522391	3.09107	0.0136522	0.00544157	-0.321987	0.0136522	0.00544157	-0.321987	72	-0.8209	-0.7536
-0.0114	0.1487	0.995283	0.840321	-6.39917e-05	0.000834699	0.00561331	-6.39917e-05	0.000834699	0.00561331	-0.0136302	0.177791	1.19564	-6.39917e-05	0.000834699	0.00561331	-6.39917e-05	0.000834699	0.00561331	-6.39917e-05	0.000834699	0.00561331	-6.39917e-05	0.000834699	0.00561331	0.0135023	-0.176122	-1.18441	-6.39917e-05	0.000834699	0.00561331	-6.39917e-05	0.000834699	0.00561331	73	2.7303	-1.6987
0.0573	0.2243	5.89623	4.50998	-0.0495022	-0.193776	-0.863913	0.0140236	0.0548953	0.24474	0.0902546	0.3533	1.57512	0.0140236	0.0548953	0.24474	0.0140236	0.0548953	0.24474	-0.0622074	-0.24351	-1.08564	-0.0622074	-0.24351	-1.08564	-0.0113867	-0.0445731	-0.198721	0.0140236	0.0548953	0.24474	-0.0622074	-0.24351	-1.08564	74	2.8759	-1.861
-0.0087	0.1784	2.41038	2.47001	0.00848997	-0.174093	-0.975859	-0.0020768	0.0425864	0.238713	-0.0126436	0.259266	1.45328	-0.0020768	0.0425864	0.238713	-0.0020768	0.0425864	0.238713	0.00496771	-0.101867	-0.571001	0.00496771	-0.101867	-0.571001	-0.00559906	0.114813	0.64357	-0.0020768	0.0425864	0.238713	0.00496771	-0.101867	-0.571001	75	4.3403	-0.1495
0.1488	-0.0911	11.5118	21.1773	-0.0808864	0.0495212	-0.543591	-0.0808864	0.0495212	-0.543591	-0.0808864	0.0495212	-0.543591	-0.0808864	0.0495212	-0.543591	-0.0808864	0.0495212	-0.543591	-0.0808864	0.0495212	-0.543591	-0.0808864	0.0495212	-0.543591	-0.0808864	0.0495212	-0.543591	-0.0808864	0.0495212	-0.543591	-0.0808864	0.0495212	-0.543591	76	-1.851	0.1266
0.1365	-0.013	11.742	12.7845	0.230175	-0.0219214	1.68626	0.00809337	-0.000770797	0.0592921	0.016635	-0.00158428	0.121868	0.00809337	-0.000770797	0.0592921	0.00809337	-0.000770797	0.0592921	-0.125369	0.0119399	-0.918455	-0.125369	0.0119399	-0.918455	-0.125369	0.0119399	-0.918455	0.00809337	-0.000770797	0.0592921	-0.125369	0.0119399	-0.918455	77	-4.5278	-2.7283
0.0129	0.0398	6.57358	10.8086	0.0318977	0.0984131	2.47269	-0.00784551	-0.0242055	-0.608179	0.000150875	0.000465491	0.0116957	-0.00784551	-0.0242055	-0.608179	-0.00784551	-0.0242055	-0.608179	-0.00784551	-0.0242055	-0.608179	-0.00784551	-0.0242055	-0.608179	-0.00784551	-0.0242055	-0.608179	-0.00784551	-0.0242055	-0.608179	-0.00784551	-0.0242055	-0.608179	78	-5.0858	-3.4288
0.0411	0.1458	17.4344	18.9347	-0.0378435	-0.134248	-0.920768	0.0435547	0.154508	1.05973	0.020112	0.0713463	0.489344	0.0435547	0.154508	1.05973	0.0435547	0.154508	1.05973	-0.0378435	-0.134248	-0.920768	-0.0378435	-0.134248	-0.920768	-0.0378435	-0.134248	-0.920768	0.0435547	0.154508	1.05973	-0.0378435	-0.134248	-0.920768	79	-4.5278	-2.7283
-0.1429	-0.06	43.8594	39.2784	0.159567	0.0669979	-1.11663	0.0231365	0.00971441	-0.161907	0.0140411	0.00589551	-0.0982585	0.0231365	0.00971441	-0.161907	0.0231365	0.00971441	-0.161907	-0.204247	-0.085758	1.4293	-0.204247	-0.085758	1.4293	-0.131484	-0.0552068	0.920114	0.0231365	0.00971441	-0.161907	-0.204247	-0.085758	1.4293	80	-3.9422	-3.3099
0.164	0.0146	1.30189	1.79346	-0.119049	-0.0105983	-0.725909	-0.0276056	-0.00245757	-0.168327	0.0638379	0.00568313	0.389256	-0.0276056	-0.00245757	-0.168327	-0.0276056	-0.00245757	-0.168327	-0.119049	-0.0105983	-0.725909	-0.119049	-0.0105983	-0.725909	-0.119049	-0.0105983	-0.725909	-0.0276056	-0.00245757	-0.168327	-0.119049	-0.0105983	-0.725909	81	-3.7229	2.5795
0.0969	-0.0649	0.278302	0.904387	-0.0298185	0.0199713	-0.307724	-0.0298185	0.0199713	-0.307724	-0.0298185	0.0199713	-0.307724	-0.0298185	0.0199713	-0.307724	-0.0298185	0.0199713	-0.307724	-0.0298185	0.0199713	-0.307724	-0.0298185	0.0199713	-0.307724	-0.0298185	0.0199713	-0.307724	-0.0298185	0.0199713	-0.307724	-0.0298185	0.0199713	-0.307724	82	-3.3062	2.0735
-0.0176	-0.0139	0.0849057	0.380021	-0.042381	-0.0334714	2.40801	0.00393226	0.00310559	-0.223424	0.00393226	0.00310559	-0.223424	0.00393226	0.00310559	-0.223424	0.00393226	0.00310559	-0.223424	0.00393226	0.00310559	-0.223424	0.00393226	0.00310559	-0.223424	0.00393226	0.00310559	-0.223424	0.00393226	0.00310559	-0.223424	0.00393226	0.00310559	-0.223424	83	-2.9522	1.6621
				PC1	PC2		PC1	PC2		PC1	PC2		PC1	PC2		PC1	PC2		PC1	PC2		PC1	PC2		PC1	PC2		PC1	PC2		PC1	PC2		84	2.8208	-0.4184
				-1.43393	-1.54075		-0.601353	1.11163		3.49105	4.96959		-0.8966	2.01518		-0.334048	0.824295		-2.35399	-3.78769		-3.92399	-2.16272		-3.96662	-0.298336		0.394913	0.618416		-4.56188	-3.18977		85	2.345	-0.2377
																																		86	5.6738	0.593
																																		87	3.6905	0.3055
																																		88	3.6652	-9.9042
																																		89	-5.2059	-1.2987
																																		90	2.9336	5.3594
																																		91	2.1154	6.2687
																																		92	5.8162	-9.4249
																																		93	4.8748	0.5794
																																		94	0.1232	-5.4825
																																		95	1.9257	-0.7883
																																		96	3.8847	4.3029
																																		97	1.1417	3.0022
																																		98	2.6923	4.825
																																		99	0.8512	3.2853
																																		100	2.4018	5.1081
																																		101	1.7301	3.1014
																																		102	1.998	2.8195
																																		103	3.5486	4.6423
																																		104	2.2801	6.0431
																																		105	2.2801	6.0431
																																		106	6.8405	1.1113
																																		107	4.4375	-1.5416
																																		108	3.9617	-1.361
																																		109	7.2905	-0.5303
																																		110	5.3072	-0.8178
																																		111	5.1241	-1.7165
																																		112	5.5663	-1.5923
																																		113	4.4384	-1.3095
																																		114	6.4333	-1.2262
																																		115	7.4323	-2.2947
																																		116	8.403	-3.3474
																																		117	10.3521	-5.4285
																																		118	12.2879	-7.4946
																																		119	9.8696	-4.9102
																																		120	10.598	-5.6871
																																		121	10.8386	-5.9459
																																		122	11.3229	-6.4637
																																		123	12.77	-8.0107
																																		124	8.284	-0.8109
																																		125	3.9744	-2.1624
																																		126	6.4333	-1.2262
																																		127	3.2742	-2.2918
																																		128	12.2028	-5.0132
																																		129	9.0429	-5.9188
																																		130	8.3563	-5.744
																																		131	9.4851	-5.7946
																																		132	7.8932	-6.3648
																																		133	10.3521	-5.4285
																																		134	7.193	-6.4941
																																		135	11.2092	-4.7326
																																		136	-7.1475	-3.6377
																																		137	-6.5761	-4.6963
																																		138	1.6829	4.3484
																																		139	-3.99	-0.3029
																																		140	-5.737	-2.7412
																																		141	-2.6796	-1.4031
																																		142	-0.4802	5.4048
																																		143	0.6031	5.2423
																																		144	0.8635	3.3953
																																		145	-1.3292	1.2029
																																		146	-2.8847	0.2561
																																		147	-1.6867	1.3999
																																		148	2.0641	3.9864
																																		149	2.9264	3.181
																																		150	1.5243	4.4757
																																		151	0.3638	4.8725
																																		152	1.5338	4.111
																																		153	0.9772	5.1164
																																		154	1.2881	4.3258
																																		155	0.3638	4.8725
																																		156	1.0516	4.8842
																																		157	1.0805	4.3417
																																		158	1.9135	4.1421
																																		159	0.2064	5.5245
																																		160	-6.2672	-1.6714
																																		161	-5.3816	-2.2494
																																		162	-4.8314	-2.6556
																																		163	-4.0157	-3.3382
																																		164	-3.7851	-3.5445
																																		165	-6.217	-2.7045
																																		166	-5.0854	-2.7997
																																		167	-4.4106	-3.3608
																																		168	-3.99	-0.3029
																																		169	-3.3088	-0.8622
																																		170	-4.1702	-4.9046
																																		171	-3.8711	-5.169
																																		172	-2.1594	1.0305
																																		173	-2.1594	1.0305
																																		174	-1.9137	0.8196
																																		175	-0.8908	-0.0721
																																		176	-2.0487	-0.97
																																		177	-2.9916	-1.6218
																																		178	-1.723	-2.7244
																																		179	-1.4913	-2.9342
																																		180	-2.4573	-1.6167
																																		181	-2.6796	-1.4031
																																		182	-2.6796	-1.4031
																																		183	1.6829	4.3484
																																		184	1.9135	4.1421
																																		185	-1.1371	6.3283
																																		186	-7.0163	-7.9789
																																		187	-8.3163	-7.3319
																																		188	-7.0238	-5.8605
																																		189	-6.857	-6.8215
																																		190	-8.2026	-6.1549
																																		191	1.7674	5.6478
																																		192	1.1022	5.5413
																																		193	-4.2867	-2.5306
																																		194	-0.5585	-0.9524
																																		195	-0.8423	-0.6548
																																		196	1.7674	5.6478
																																		197	-2.0915	-1.005
																																		198	1.7674	5.6478
																																		199	-1.1486	-0.3531
																																		200	-3.093	2.9315
																																		201	-2.4118	2.2641
																																		202	-1.8157	1.6671
																																		203	-0.9395	5.6772
																																		204	-0.5194	5.2866
																																		205	-0.1579	4.9417
																																		206	0.1618	4.6192
																																		207	0.4723	4.3159
																																		208	-0.6267	4.4593
																																		209	-0.2717	3.4785
																																		210	0.0589	3.2181
																																		211	-0.523	3.1786
																																		212	-1.4954	5.0844

## Sheet: List of ions
List of all ions constituing tested ionic liquids
No	Cation's name	Anion's name
1	(2-hydroxyethyl)-dimethyl-propylammonium	(2S)-2-hydroxybutanedioate
2	(2-hydroxyethyl)ammonium	(2S)-2-hydroxypropanoate
3	1-(2-ethoxy-2-oxoethyl)pyridinium	2-(Cyclohexylamino)ethanesulfonate
4	1-[1-(1,3-benzodioxol-5-yl)-2-butoxy-2-oxoethyl]pyridinium	2-Hydroxy-4-morpholinopropanesulfonate
5	1-[1-(1,3-benzodioxol-5-yl)-2-methoxy-2-oxoethyl]pyridinium	2-[Bis(2-hydroxyethyl)amino]ethanesulfonate
6	1-[1-(3,4-dimethoxyphenyl)-2-methoxy-2-oxoethyl]pyridinium	2-oxopropanoate
7	1-[2-[1-(1,3-benzodioxol-5-yl)-2-butoxy-2-oxoethoxy]-2-oxoethyl]pyridinium	L-phenylalanine
8	1-[2-[1-(1,3-benzodioxol-5-yl)-2-methoxy-2-oxoethoxy]-2-oxoethyl]pyridinium	acetate
9	1-benzyl-3-methyl-3H-imidazolium	alaninate
10	1-butyl-1-methylpyrrolidinium	benzoate
11	1-butyl-2,3-dimethylimidazolium	bis(fluorosulfonyl)imide
12	1-butyl-2,3-dimethylpyridinium	bis(trifluoromethylsulfonyl)imide
13	1-butyl-2,3,5-trimethylpyridinium	bromide
14	1-butyl-3-cyanopyridinium	chloride
15	1-butyl-3-methyl-1H-imidazolium	cysteinate
16	1-butyl-3-methyl-3H-imidazolium	dicyanamide
17	1-butyl-3-methylimidazolium	diethylphosphate
18	1-butyl-3-methylpyridinium	ethylsulfate
19	1-butyl-3,5-dimethylpyridinium	formate
20	1-butyl-nicotinic acid butyl ester	glycinate
21	1-butyldimethyl-sulfonium	hexafluorophosphate
22	1-butylpyridinium	iodide
23	1-decyl-3-methylimidazolium	isoleucinate
24	1-dodecyl-3-methylimidazolium	leucinate
25	1-ethyl-3-methylimidazolium	lysinate
26	1-ethyl-3-methylpyridinium	methanesulfonate
27	1-ethyl-nicotinicacid	methylsulfate
28	1-ethylpyridinium	nitrate
29	1-hexyl-2-ethyl-3,5-dimethylpyridinium	prolinate
30	1-hexyl-2-propyl-3,5-diethylpyridinium	serinate
31	1-hexyl-3-cyanopyridinium	taurinate
32	1-hexyl-3-methyl-4-(dimethylamino)pyridinium	tetrachloroferrate
33	1-hexyl-3-methylimidazolium	tetrafluoroborate
34	1-hexyl-3-methylpyridinium	thiocyanate
35	1-hexyl-3,5-dimethylpyridinium	threonate
36	1-hexyl-4-(dimethylamino)pyridinium	triethyl-n-hexylboride
37	1-hexyl-4-cyanopyridinium	trifluoromethanesulfonate
38	1-hexyldimethyl-sulfonium	valinate
39	1-hexyloxymethyl-3-methyl-imidazolium
40	1-hexylpyridinium
41	1-hxyl-3-methylimidazolium
42	1-methyl-3-propylimidazolium
43	1-n-hexyl-3-methylimidazolium
44	1-n-octyl-3-methylimidazolium
45	1-octyl-2-methyl-5-ethylpyridinium
46	1-octyl-2,3,5-trimethylpyridinium
47	1-octyl-3-cyanopyridinium
48	1-octyl-3-methylimidazolium
49	1-octyl-3-methylpyridinium
50	1-octyl-3,5-dimethylpyridinium
51	1-octyl-4-methylpyridinium
52	1-octylpyridinium
53	1-propyl-3-methylimidazolium
54	1,3-dihexyloxymethyl-imidazolium
55	2-hydroxy-N,N,N-trimethylethanaminum
56	2-methylpyridinium
57	2,3-dimethyl-1-ethylimidazolium
58	2,3-dimethyl-1-hexylimidazolium
59	2,3-dimethyl-1-propylimidazolium
60	3-(butoxycarbonyl)-1-methylpyridinium
61	3-methyl-1-octylimidazolium
62	N-butyl-N-methylpyrrolidinium
63	N-hexyl-N-methylpyrrolidinium
64	N-hexyl-N,N,N-triethylammonium
65	N-octylammonium
66	N-octylphosphonium
67	N-pentylammonium
68	N-pentylphosphonium
69	N-propyl-N-methylpyrrolidinium
70	N,N-dimethyl-N-octadecyl-1-octadecanaminium
71	N,N,N-tributyl-1-butanaminium
72	butyl-(2-hydroxyethyl)-dimethylammonium
73	butylmethylpyrrolidinium
74	di-n-propylammonium
75	diethyl(2-acetoxyethyl)sulfonium
76	diethyl(n-propyl)sulfonium
77	diethylmethylsulfonium
78	dimethyl(2-cyanoethyl)sulfonium
79	dimethyl(2-methoxyethyl)sulfonium
80	ethyl-(2-hydroxyethyl)-dimethylammonium
81	ethylammonium
82	ethylbis(2-methoxyethyl)sulfonium
83	ethyldimethyl-sulfonium
84	ethyldimethylsulfonium
85	hexyl-(2-hydroxyethyl)-dimethylammonium
86	methylbis(2-methoxyethyl)sulfonium
87	methyltributylammonium
88	n-propylammonium
89	sec- butylammonium
90	tetra-n-butylammonium
91	tetra-n-heptylammonium
92	tetra-n-hexylammonium
93	tetra-n-pentylammonium
94	tetrabutylphosphonium
95	tetradecylphosphonium
96	tetrahexylphosphonium
97	tetraoctylphosphonium
98	tetrapentylphosphonium
99	tri-n-butylammonium
100	tributylmethylammonium
101	tributylmethylphoshponium
102	tributyloctylphosphonium
103	tributylophosphine
104	tributylphosphonium
105	triethyl(2-ethoxymethyl)phosphonium
106	triethyl(methoxy-methyl)phosphonium
107	triethylbutylphosphonium
108	triethylpentylphosphonium
109	triethylphosphine
110	triethylsulfonium
111	trimethylsulfonium
112	trioctyldecylphosphinium
113	trioctyldodecylphosphinium
114	trioctylhexylphosphinium
115	trioctylnonylphosphinium
116	trioctyloctadecylphosphinium
117	trioctylphosphine

## Sheet: HCA - dendrogram
Dendrogram showing the results of HCA analysis
Numbers identifying ILs are listed in table							Table containing the names of elements (numbers of ILs) from each cluster
							C	F	E	D	B	A
							80	171	167	138	53	22
							91	170	165	134	45	21
							92	172	163	133	61	23
							82	169	164	141	62	20
							110		162	146	44	19
							111		160	140	64	15
							79		155	151	39	14
							87		168	153	59	8
							85		161	131	60	13
							81		159	130	58	6
							83		156	137	55	10
							90		158	136	63	16
							78		157	132	54	7
							120		166	129	40	5
							119		154	139	32	57
							118			128	37	56
							95			135	35	38
							84			126	46	18
							86			147	31	17
							97			152	52	3
							89			145	50	2
							88			144	51	12
							106			143	67	4
							108			148	49	9
							96			149	47	11
							105			127	65	1
							74			150	41
							102			142	66
							100			125	42
							107			124	28
							98			123	36
							72			122	27
							117				30
							116				26
							115				33
							114				25
							113				29
							99				34
							103				48
							73				43
							101				24
							104
							76
							94
							75
							68
							71
							70
							121
							112
							93
							109
							77
							69

## Sheet: QSPR Equations
List of QSPR model's equations used to predict ILs properties
Modeled property	Model's equation	Origin
KOW coefficient	KOW = −1.48 + 0.93 ON0VC + 0.55X5AVC + 0.47 L3mA	[a]
Solubility	ln x = 2.8186 + 1.7800 SpC − 2.3001 SvC − 1.3992 JheptA	[b]
Enthalpy of fusion	ΔHf = 0.2699 + 17.5293 JGI4C − 6.2937 Mor08pA	This work	==>	ΔHf Model's statistics:
				R2=	0.86	Measure of model's fitnes, values between 0 and 1, best when highest.
				RMSEC=	0.45	Measure of model's fitnes, describes errors made by model on the step of calibration, best when lowest.
				Q2CV=	0.83	Measure of model's robustness, values between 0 and 1, best when highest.
				RMSECV=	0.5	Measure of model's robustness, describes errors made by model on the step of internall validation, best when lowest.
Descriptors				Q2Ext (F2)=	0.86	Measure of model's predictive ability, values between 0 and 1, best when highest.
Symbol	Name			RMSEExt=	0.41	Measure of model's predictive ability, describes errors made by model on the step of externall validation, best when lowest.
ON0VC	overall modified Zagreb index of order 0 by valence vertex degrees
X5AVC	average valence connectivity index of order 5
L3mA	3rd component size directional WHIM index / weighted by mass			ΔHf Model's Methodology overviev:
SpC	sum of atomic polarizabilities (scaled on Carbon atom)			QSPR model was developed in the agreement of OECD guidelines. For the purpose of QSPR modeling, we used descriptor’s obtained as described in the manuscript (methodology section). Splitting for the training and validation set was performed by use of 3:1 algorithm, according to which every 4th compound (of compounds sorted by the rising value of modeled property) was selected to the validation set…
SvC	sum of atomic van der Waals volumes (scaled on Carbon atom)
JheptA	Balaban-type index from polarizability weighted distance matrix
JGI4C	mean topological charge index of order 4
Mor08pA	MOR signal 08 / weighted by polarizability
References
				Training and validation set
[a] Rybinska A, Sosnowska A, Grzonkowska M, Barycki M, Puzyn T: Filling environmental data gaps with QSPR for ionic liquids: Modeling n-octanol/water coefficient. J Hazard Mater 2016, 303:137–144.
				IL's no.	Status	Experimental	Predicted	Residual
				23	Training	-0.6326	0.638	1.2707
[b] Freire MG, Neves CMSS, Ventura SPM, Pratas MJ, Marrucho IM, Oliveira J, Coutinho JAP, Fernandes AM: Solubility of non-aromatic ionic liquids in water and correlation using a QSPR approach. Fluid Phase Equilib 2010, 294:234–240				22	Training	-0.219	0.5329	0.7518
				197	Training	0.313	0.9289	0.6158
				80	Prediction	0.5775	0.6906	0.1131
				176	Training	0.5855	0.8155	0.2301
				78	Training	0.6149	0.6906	0.0757
				178	Training	0.8055	0.9639	0.1584
				29	Prediction	1.1072	0.9289	-0.1783
				79	Training	1.1209	0.7958	-0.3251
				157	Training	1.137	1.0642	-0.0728
				25	Training	1.1479	0.8659	-0.282
				179	Prediction	1.1661	1.1567	-0.0094
				28	Training	1.2041	0.9415	-0.2626
				177	Training	1.2052	1.1743	-0.0309
				173	Training	1.2274	1.1549	-0.0724
				155	Prediction	1.2749	1.2044	-0.0704
				9	Training	1.3096	1.7829	0.4733
				174	Training	1.3216	1.3127	-0.0089
				175	Training	1.3946	0.8569	-0.5377
				170	Prediction	1.4057	0.901	-0.5047
				77	Training	1.4076	0.9711	-0.4365
				180	Training	1.4482	1.2094	-0.2389
				172	Training	1.4548	1.0673	-0.3876
				171	Prediction	1.4895	0.9886	-0.5009
				5	Training	1.4904	0.5679	-0.9225
				203	Training	3.3064	3.379	0.0726
				204	Training	3.4966	3.379	-0.1175
				205	Prediction	4.1792	3.379	-0.8002
				208	Training	4.2625	4.3081	0.0456
				212	Training	4.3067	4.3081	0.0014
				ΔHf Model's plots:
				Observed vs. predicted values				William's plot				Insubria plot
											h* = 0.3913
